# Supplementary material for: N-(4-Methyl­phen­yl)-3-nitro­pyridin-2-amine
Source: Acta Crystallogr Sect E Struct Rep Online. 2010 Aug 25;66(Pt 9):o2400. doi: 10.1107/S1600536810033040 (PMC3008084; doi:10.1107/S1600536810033040)
Supplement: Supplementary file 1 [file e-66-o2400-sup1.cif]

##############################################################################
###                                                                        ###
###        Electronic paper (Acta Crystallographica Section E)             ###
###                                                                        ###
##############################################################################
#                                                                            #
# This CIF contains the data in a paper accepted for publication in Acta     #
# Crystallographica Section E. It conforms to the requirements of Notes      #
# for Authors for Section E, and has been peer reviewed under the auspices   #
# of the IUCr Commission on Journals.                                        #
#                                                                            #
# Full details of the Crystallographic Information File format               #
# are given in the paper "The Crystallographic Information File (CIF):       #
# a New Standard Archive File for Crystallography" by S. R. Hall, F. H.      #
# Allen and I. D. Brown [Acta Cryst. (1991), A47, 655-685].                  #
#                                                                            #
# The current version of the core CIF dictionary is obtainable from          #
# ftp://ftp.iucr.org/pub/cif_core.dic. The current version number is 2.4.    #
#                                                                            #
# Software is freely available for graphical display of the structure(s) in  #
# this CIF.  For information consult the CIF home page http://www.iucr.org/  #
# cif/home.html                                                              #
#                                                                            #
# This file may be used for bona fide research purposes within the           #
# scientific community so long as proper attribution is given to the journal # 
# article from which it was obtained.                                        #
#                                                                            #
##############################################################################
                                             
data_global
_audit_creation_method     SHELXL-97
_journal_date_recd_electronic     2010-08-16
_journal_date_accepted     2010-08-17
_journal_name_full     'Acta Crystallographica, Section E'
_journal_year     2010
_journal_volume     66
_journal_issue      9
_journal_page_first     o2400
_journal_page_last     o2400
_journal_paper_category     QO
_journal_coeditor_code     HG2703
_publ_contact_author_name     ' Edward RT Tiekink '
_publ_contact_author_address
;
Department of Chemistry, University of Malaya,
50603 Kuala Lumpur, Malaysia
;
_publ_contact_author_email
;
edward.tiekink@gmail.com
;
_publ_contact_author_fax     ' +60 3 7967 4193 '
_publ_contact_author_phone     ' +60 3 7967 6775 '
_publ_section_title
;
<i>N</i>-(4-Methylphenyl)-3-nitropyridin-2-amine
;
_publ_section_title_footnote
;
 Additional correspondence author, e-mail: zana@um.edu.my.
;
loop_
    _publ_author_name
    _publ_author_footnote
    _publ_author_address
    'Aznan Akhmad, Mardia Aina' .
;
Department of Chemistry, University of Malaya,
50603 Kuala Lumpur, Malaysia
;
    'Abdullah, Zanariah' .
;
Department of Chemistry, University of Malaya,
50603 Kuala Lumpur, Malaysia
;
    'Fairuz, Zainal A.' .
;
Department of Chemistry, University of Malaya,
50603 Kuala Lumpur, Malaysia
;
    'Ng, Seik Weng' .
;
Department of Chemistry, University of Malaya,
50603 Kuala Lumpur, Malaysia
;
    'Tiekink, Edward R. T.' .
;
Department of Chemistry, University of Malaya,
50603 Kuala Lumpur, Malaysia
;
_publ_section_synopsis     .
data_I
_audit_creation_method     SHELXL-97
_chemical_name_systematic
;
<i>N</i>-(4-Methylphenyl)-3-nitropyridin-2-amine
;
_chemical_name_common     ?
_chemical_formula_moiety     'C12 H11 N3 O2'
_chemical_formula_sum     'C12 H11 N3 O2'
_chemical_formula_iupac     'C12 H11 N3 O2'
_chemical_formula_weight     229.24
_chemical_melting_point     ?
_symmetry_cell_setting     monoclinic
_symmetry_space_group_name_H-M     'P 21/c'
_symmetry_space_group_name_Hall     '-P 2ybc'
loop_
    _symmetry_equiv_pos_as_xyz
    'x, y, z'
    '-x, y+1/2, -z+1/2'
    '-x, -y, -z'
    'x, -y-1/2, z-1/2'
_cell_length_a     10.6557(12)
_cell_length_b     7.1415(8)
_cell_length_c     27.958(3)
_cell_angle_alpha     90
_cell_angle_beta     91.310(2)
_cell_angle_gamma     90
_cell_volume     2127.0(4)
_cell_formula_units_Z     8
_cell_measurement_reflns_used     2221
_cell_measurement_theta_min     3.0
_cell_measurement_theta_max     27.8
_cell_measurement_temperature     100(2)
_exptl_crystal_description     plate
_exptl_crystal_colour     red
_exptl_crystal_size_max     0.35
_exptl_crystal_size_mid     0.35
_exptl_crystal_size_min     0.05
_exptl_crystal_density_diffrn     1.432
_exptl_crystal_density_meas     ?
_exptl_crystal_density_method     'not measured'
_exptl_crystal_F_000     960
_exptl_absorpt_coefficient_mu     0.101
_exptl_absorpt_correction_type     none
_exptl_special_details
;
;
_diffrn_ambient_temperature     100(2)
_diffrn_radiation_type     MoK\a
_diffrn_radiation_wavelength     0.71073
_diffrn_radiation_source     'fine-focus sealed tube'
_diffrn_radiation_monochromator     graphite
_diffrn_measurement_device_type     'Bruker SMART APEX diffractometer'
_diffrn_measurement_method     '\w scans'
_diffrn_detector_area_resol_mean     ?
_diffrn_reflns_number     13178
_diffrn_reflns_av_R_equivalents     0.045
_diffrn_reflns_av_sigmaI/netI     0.053
_diffrn_reflns_theta_min     1.5
_diffrn_reflns_theta_max     27.5
_diffrn_reflns_theta_full     27.5
_diffrn_measured_fraction_theta_max     0.982
_diffrn_measured_fraction_theta_full     0.982
_diffrn_reflns_limit_h_min     -13
_diffrn_reflns_limit_h_max     11
_diffrn_reflns_limit_k_min     -8
_diffrn_reflns_limit_k_max     9
_diffrn_reflns_limit_l_min     -36
_diffrn_reflns_limit_l_max     36
_diffrn_standards_number     0
_diffrn_standards_interval_count     0
_diffrn_standards_interval_time     0
_diffrn_standards_decay_%     0
_refine_special_details
;
Refinement of <i>F</i>^2^ against ALL reflections. The weighted <i>R</i>-factor
<i>wR</i> and goodness of fit <i>S</i> are based on <i>F</i>^2^, conventional
<i>R</i>-factors <i>R</i> are based on <i>F</i>, with <i>F</i> set to zero for
negative <i>F</i>^2^. The threshold expression of <i>F</i>^2^ >
\s(<i>F</i>^2^) is used only for calculating <i>R</i>-factors(gt) <i>etc</i>.
and is not relevant to the choice of reflections for refinement.
<i>R</i>-factors based on <i>F</i>^2^ are statistically about twice as large
as those based on <i>F</i>, and <i>R</i>- factors based on ALL data will be
even larger.
;
_reflns_number_total     4804
_reflns_number_gt     3344
_reflns_threshold_expression     I>2\s(I)
_refine_ls_structure_factor_coef     Fsqd
_refine_ls_matrix_type     full
_refine_ls_R_factor_all     0.080
_refine_ls_R_factor_gt     0.048
_refine_ls_wR_factor_gt     0.118
_refine_ls_wR_factor_ref     0.146
_refine_ls_goodness_of_fit_ref     1.04
_refine_ls_restrained_S_all     1.66
_refine_ls_number_reflns     4804
_refine_ls_number_parameters     317
_refine_ls_number_restraints     2
_refine_ls_hydrogen_treatment     mixed
_refine_ls_weighting_scheme     calc
_refine_ls_weighting_details
         'calc w=1/[\s^2^(Fo^2^)+(0.0685P)^2^+0.8145P] where P=(Fo^2^+2Fc^2^)/3'
_atom_sites_solution_hydrogens     geom
_atom_sites_solution_primary     direct
_atom_sites_solution_secondary     difmap
_refine_ls_shift/su_max     0.001
_refine_ls_shift/su_mean     0.000
_refine_diff_density_max     0.30
_refine_diff_density_min     -0.28
_refine_ls_extinction_method     none
_refine_ls_extinction_coef     ?
loop_
    _atom_type_symbol
    _atom_type_description
    _atom_type_scat_dispersion_real
    _atom_type_scat_dispersion_imag
    _atom_type_scat_source
    'C' 'C' 0.0033 0.0016
                         'International Tables Vol C Tables 4.2.6.8 and 6.1.1.4'
    'H' 'H' 0.0000 0.0000
                         'International Tables Vol C Tables 4.2.6.8 and 6.1.1.4'
    'N' 'N' 0.0061 0.0033
                         'International Tables Vol C Tables 4.2.6.8 and 6.1.1.4'
    'O' 'O' 0.0106 0.0060
                         'International Tables Vol C Tables 4.2.6.8 and 6.1.1.4'
_computing_data_collection     'APEX2 (Bruker, 2009)'
_computing_cell_refinement     'SAINT (Bruker, 2009)'
_computing_data_reduction     'SAINT (Bruker, 2009)'
_computing_structure_solution     'SHELXS97 (Sheldrick, 2008)'
_computing_structure_refinement     'SHELXL97 (Sheldrick, 2008)'
_computing_molecular_graphics
;
ORTEP-3 (Farrugia, 1997), DIAMOND (Brandenburg, 2006) and
Qmol (Gans & Shalloway, 2001)
;
_computing_publication_material     'publCIF (Westrip, 2010)'
loop_
    _atom_site_type_symbol
    _atom_site_label
    _atom_site_fract_x
    _atom_site_fract_y
    _atom_site_fract_z
    _atom_site_U_iso_or_equiv
    _atom_site_adp_type
    _atom_site_calc_flag
    _atom_site_refinement_flags
    _atom_site_occupancy
    _atom_site_disorder_assembly
    _atom_site_disorder_group
    O O1 0.5737(2) 0.6059(3) 0.07334(8) 0.0224(6) Uani d . 1 . .
    O O2 0.3802(2) 0.6139(4) 0.04820(8) 0.0265(6) Uani d . 1 . .
    O O3 0.1554(2) 0.1650(4) -0.07299(8) 0.0286(6) Uani d . 1 . .
    O O4 -0.0348(2) 0.2379(4) -0.09457(8) 0.0286(6) Uani d . 1 . .
    N N1 0.4595(3) 0.5848(4) 0.08003(9) 0.0186(6) Uani d . 1 . .
    N N2 0.4564(3) 0.4326(4) 0.20794(9) 0.0193(6) Uani d . 1 . .
    N N3 0.6278(2) 0.5089(4) 0.16220(9) 0.0163(6) Uani d D 1 . .
    N N4 0.0469(3) 0.2118(4) -0.06319(9) 0.0207(6) Uani d . 1 . .
    N N5 0.0665(3) 0.2476(4) 0.06993(9) 0.0200(6) Uani d . 1 . .
    N N6 0.2219(3) 0.1555(4) 0.01848(9) 0.0191(6) Uani d D 1 . .
    C C1 0.4176(3) 0.5224(4) 0.12647(10) 0.0171(7) Uani d . 1 . .
    C C2 0.2897(3) 0.4973(5) 0.13170(11) 0.0195(7) Uani d . 1 . .
    H H2 0.2331 0.5196 0.1056 0.023 Uiso calc R 1 . .
    C C3 0.2457(3) 0.4396(5) 0.17510(11) 0.0206(7) Uani d . 1 . .
    H H3A 0.1586 0.4213 0.1798 0.025 Uiso calc R 1 . .
    C C4 0.3327(3) 0.4092(5) 0.21164(11) 0.0211(7) Uani d . 1 . .
    H H4 0.3022 0.3687 0.2416 0.025 Uiso calc R 1 . .
    C C5 0.5016(3) 0.4879(4) 0.16576(11) 0.0161(7) Uani d . 1 . .
    C C6 0.7235(3) 0.5118(4) 0.19792(11) 0.0154(7) Uani d . 1 . .
    C C7 0.8350(3) 0.5993(4) 0.18500(11) 0.0169(7) Uani d . 1 . .
    H H7 0.8427 0.6476 0.1535 0.020 Uiso calc R 1 . .
    C C8 0.9339(3) 0.6166(5) 0.21729(11) 0.0185(7) Uani d . 1 . .
    H H8 1.0089 0.6759 0.2076 0.022 Uiso calc R 1 . .
    C C9 0.9263(3) 0.5489(5) 0.26396(11) 0.0179(7) Uani d . 1 . .
    C C10 0.8168(3) 0.4554(5) 0.27559(11) 0.0184(7) Uani d . 1 . .
    H H10 0.8106 0.4034 0.3067 0.022 Uiso calc R 1 . .
    C C11 0.7155(3) 0.4345(5) 0.24348(11) 0.0184(7) Uani d . 1 . .
    H H11 0.6424 0.3686 0.2526 0.022 Uiso calc R 1 . .
    C C12 1.0323(3) 0.5790(5) 0.29973(11) 0.0224(7) Uani d . 1 . .
    H H12A 1.0097 0.5253 0.3306 0.034 Uiso calc R 1 . .
    H H12B 1.0478 0.7135 0.3035 0.034 Uiso calc R 1 . .
    H H12C 1.1083 0.5178 0.2883 0.034 Uiso calc R 1 . .
    C C13 0.0149(3) 0.2401(5) -0.01373(11) 0.0183(7) Uani d . 1 . .
    C C14 -0.1058(3) 0.3001(5) -0.00485(12) 0.0212(7) Uani d . 1 . .
    H H14 -0.1649 0.3152 -0.0305 0.025 Uiso calc R 1 . .
    C C15 -0.1398(3) 0.3376(5) 0.04115(12) 0.0220(7) Uani d . 1 . .
    H H15 -0.2214 0.3817 0.0482 0.026 Uiso calc R 1 . .
    C C16 -0.0491(3) 0.3079(5) 0.07704(12) 0.0222(7) Uani d . 1 . .
    H H16 -0.0720 0.3328 0.1091 0.027 Uiso calc R 1 . .
    C C17 0.1032(3) 0.2129(4) 0.02481(11) 0.0172(7) Uani d . 1 . .
    C C18 0.3186(3) 0.1221(5) 0.05334(11) 0.0173(7) Uani d . 1 . .
    C C19 0.4414(3) 0.1571(5) 0.03961(11) 0.0189(7) Uani d . 1 . .
    H H19 0.4568 0.2063 0.0087 0.023 Uiso calc R 1 . .
    C C20 0.5413(3) 0.1203(5) 0.07102(11) 0.0188(7) Uani d . 1 . .
    H H20 0.6246 0.1423 0.0610 0.023 Uiso calc R 1 . .
    C C21 0.5218(3) 0.0519(5) 0.11668(11) 0.0179(7) Uani d . 1 . .
    C C22 0.3992(3) 0.0150(5) 0.12938(11) 0.0188(7) Uani d . 1 . .
    H H22 0.3840 -0.0340 0.1603 0.023 Uiso calc R 1 . .
    C C23 0.2979(3) 0.0474(5) 0.09839(11) 0.0201(7) Uani d . 1 . .
    H H23 0.2151 0.0187 0.1079 0.024 Uiso calc R 1 . .
    C C24 0.6290(3) 0.0200(5) 0.15168(12) 0.0242(8) Uani d . 1 . .
    H H24A 0.7084 0.0220 0.1347 0.036 Uiso calc R 1 . .
    H H24B 0.6189 -0.1019 0.1672 0.036 Uiso calc R 1 . .
    H H24C 0.6296 0.1190 0.1759 0.036 Uiso calc R 1 . .
    H H3 0.652(3) 0.552(5) 0.1350(8) 0.022(10) Uiso d D 1 . .
    H H6 0.242(3) 0.153(6) -0.0118(14) 0.031(11) Uiso d . 1 . .
loop_
    _atom_site_aniso_label
    _atom_site_aniso_U_11
    _atom_site_aniso_U_22
    _atom_site_aniso_U_33
    _atom_site_aniso_U_12
    _atom_site_aniso_U_13
    _atom_site_aniso_U_23
    O1 0.0175(13) 0.0287(14) 0.0210(11) -0.0020(10) -0.0014(9) 0.0037(10)
    O2 0.0236(13) 0.0349(15) 0.0206(11) 0.0030(11) -0.0063(10) 0.0061(10)
    O3 0.0235(14) 0.0429(16) 0.0195(12) 0.0097(12) -0.0008(10) -0.0016(11)
    O4 0.0288(14) 0.0353(15) 0.0212(12) -0.0007(12) -0.0093(10) 0.0011(10)
    N1 0.0209(15) 0.0172(15) 0.0178(13) 0.0010(12) -0.0025(11) 0.0008(10)
    N2 0.0189(15) 0.0212(15) 0.0179(13) -0.0001(12) 0.0012(11) -0.0003(11)
    N3 0.0131(14) 0.0217(15) 0.0140(12) -0.0016(11) -0.0009(10) 0.0025(10)
    N4 0.0220(16) 0.0199(15) 0.0200(13) -0.0018(12) -0.0040(11) 0.0017(11)
    N5 0.0177(15) 0.0224(15) 0.0198(13) 0.0022(12) 0.0000(11) 0.0008(11)
    N6 0.0172(15) 0.0254(16) 0.0147(13) 0.0025(12) -0.0024(11) 0.0008(11)
    C1 0.0215(18) 0.0143(16) 0.0156(14) 0.0000(13) 0.0000(12) -0.0003(12)
    C2 0.0172(17) 0.0174(17) 0.0236(16) 0.0017(13) -0.0046(13) -0.0006(13)
    C3 0.0127(17) 0.0218(18) 0.0274(17) -0.0001(14) 0.0007(13) -0.0011(14)
    C4 0.0199(18) 0.0232(18) 0.0203(15) -0.0021(14) 0.0024(13) -0.0003(13)
    C5 0.0170(17) 0.0141(16) 0.0173(14) -0.0002(13) -0.0004(12) -0.0032(11)
    C6 0.0116(16) 0.0171(16) 0.0173(14) 0.0012(13) -0.0018(12) -0.0027(12)
    C7 0.0172(17) 0.0164(16) 0.0171(14) 0.0009(13) 0.0009(12) -0.0004(12)
    C8 0.0167(17) 0.0159(17) 0.0229(16) 0.0000(13) 0.0002(13) 0.0001(12)
    C9 0.0185(17) 0.0151(16) 0.0198(15) 0.0028(13) -0.0025(12) -0.0041(12)
    C10 0.0198(18) 0.0206(17) 0.0149(14) 0.0042(14) 0.0019(12) 0.0002(12)
    C11 0.0171(17) 0.0192(17) 0.0189(15) 0.0007(14) 0.0014(12) 0.0001(13)
    C12 0.0232(19) 0.0211(18) 0.0227(16) -0.0005(15) -0.0064(14) -0.0014(13)
    C13 0.0208(18) 0.0162(16) 0.0180(15) -0.0029(14) -0.0017(12) 0.0009(12)
    C14 0.0195(18) 0.0172(17) 0.0265(17) -0.0050(14) -0.0046(13) 0.0044(13)
    C15 0.0148(17) 0.0204(18) 0.0309(18) -0.0001(14) 0.0025(14) 0.0040(14)
    C16 0.0219(18) 0.0226(18) 0.0222(16) 0.0002(15) 0.0038(13) 0.0028(13)
    C17 0.0181(17) 0.0144(16) 0.0190(15) -0.0022(13) -0.0026(12) 0.0020(12)
    C18 0.0205(18) 0.0145(16) 0.0168(14) 0.0019(13) -0.0017(12) -0.0019(12)
    C19 0.0236(18) 0.0169(17) 0.0162(14) 0.0005(14) 0.0032(12) 0.0010(12)
    C20 0.0124(16) 0.0218(18) 0.0223(16) 0.0000(13) 0.0024(12) -0.0021(13)
    C21 0.0172(17) 0.0150(16) 0.0214(15) 0.0029(13) -0.0036(13) -0.0040(12)
    C22 0.0186(17) 0.0214(18) 0.0165(14) 0.0020(14) 0.0011(12) 0.0030(12)
    C23 0.0167(17) 0.0219(18) 0.0217(15) -0.0006(14) 0.0023(13) 0.0030(13)
    C24 0.0235(19) 0.0256(19) 0.0232(16) 0.0044(15) -0.0049(14) -0.0019(14)
_geom_special_details
;
All e.s.d.'s (except the e.s.d. in the dihedral angle between two l.s. planes)
are estimated using the full covariance matrix. The cell e.s.d.'s are taken
into account individually in the estimation of e.s.d.'s in distances, angles
and torsion angles; correlations between e.s.d.'s in cell parameters are only
used when they are defined by crystal symmetry. An approximate (isotropic)
treatment of cell e.s.d.'s is used for estimating e.s.d.'s involving l.s.
planes.
;
loop_
    _geom_bond_atom_site_label_1
    _geom_bond_atom_site_label_2
    _geom_bond_site_symmetry_2
    _geom_bond_distance
    _geom_bond_publ_flag
    O1 N1 . 1.245(3) ?
    O2 N1 . 1.230(3) ?
    O3 N4 . 1.240(4) ?
    O4 N4 . 1.236(3) ?
    N1 C1 . 1.452(4) ?
    N2 C4 . 1.335(4) ?
    N2 C5 . 1.343(4) ?
    N3 C5 . 1.359(4) ?
    N3 C6 . 1.412(4) ?
    N3 H3 . 0.867(15) ?
    N4 C13 . 1.446(4) ?
    N5 C16 . 1.324(4) ?
    N5 C17 . 1.352(4) ?
    N6 C17 . 1.345(4) ?
    N6 C18 . 1.422(4) ?
    N6 H6 . 0.88(4) ?
    C1 C2 . 1.386(5) ?
    C1 C5 . 1.422(4) ?
    C2 C3 . 1.374(4) ?
    C2 H2 . 0.9500 ?
    C3 C4 . 1.380(4) ?
    C3 H3A . 0.9500 ?
    C4 H4 . 0.9500 ?
    C6 C11 . 1.393(4) ?
    C6 C7 . 1.397(4) ?
    C7 C8 . 1.377(4) ?
    C7 H7 . 0.9500 ?
    C8 C9 . 1.396(4) ?
    C8 H8 . 0.9500 ?
    C9 C10 . 1.389(5) ?
    C9 C12 . 1.507(4) ?
    C10 C11 . 1.396(4) ?
    C10 H10 . 0.9500 ?
    C11 H11 . 0.9500 ?
    C12 H12A . 0.9800 ?
    C12 H12B . 0.9800 ?
    C12 H12C . 0.9800 ?
    C13 C14 . 1.383(5) ?
    C13 C17 . 1.428(4) ?
    C14 C15 . 1.370(5) ?
    C14 H14 . 0.9500 ?
    C15 C16 . 1.393(5) ?
    C15 H15 . 0.9500 ?
    C16 H16 . 0.9500 ?
    C18 C23 . 1.390(4) ?
    C18 C19 . 1.394(4) ?
    C19 C20 . 1.390(4) ?
    C19 H19 . 0.9500 ?
    C20 C21 . 1.387(4) ?
    C20 H20 . 0.9500 ?
    C21 C22 . 1.388(4) ?
    C21 C24 . 1.505(4) ?
    C22 C23 . 1.388(4) ?
    C22 H22 . 0.9500 ?
    C23 H23 . 0.9500 ?
    C24 H24A . 0.9800 ?
    C24 H24B . 0.9800 ?
    C24 H24C . 0.9800 ?
loop_
    _geom_angle_atom_site_label_1
    _geom_angle_atom_site_label_2
    _geom_angle_atom_site_label_3
    _geom_angle_site_symmetry_1
    _geom_angle_site_symmetry_3
    _geom_angle
    _geom_angle_publ_flag
    O2 N1 O1 . . 121.9(3) ?
    O2 N1 C1 . . 118.6(3) ?
    O1 N1 C1 . . 119.5(2) ?
    C4 N2 C5 . . 118.6(3) ?
    C5 N3 C6 . . 130.6(3) ?
    C5 N3 H3 . . 115(2) ?
    C6 N3 H3 . . 113(2) ?
    O4 N4 O3 . . 121.9(3) ?
    O4 N4 C13 . . 118.7(3) ?
    O3 N4 C13 . . 119.4(3) ?
    C16 N5 C17 . . 119.3(3) ?
    C17 N6 C18 . . 129.0(3) ?
    C17 N6 H6 . . 113(3) ?
    C18 N6 H6 . . 118(3) ?
    C2 C1 C5 . . 119.9(3) ?
    C2 C1 N1 . . 117.2(3) ?
    C5 C1 N1 . . 122.9(3) ?
    C3 C2 C1 . . 119.2(3) ?
    C3 C2 H2 . . 120.4 ?
    C1 C2 H2 . . 120.4 ?
    C2 C3 C4 . . 117.7(3) ?
    C2 C3 H3A . . 121.2 ?
    C4 C3 H3A . . 121.2 ?
    N2 C4 C3 . . 124.8(3) ?
    N2 C4 H4 . . 117.6 ?
    C3 C4 H4 . . 117.6 ?
    N2 C5 N3 . . 118.2(3) ?
    N2 C5 C1 . . 119.8(3) ?
    N3 C5 C1 . . 122.0(3) ?
    C11 C6 C7 . . 119.0(3) ?
    C11 C6 N3 . . 125.7(3) ?
    C7 C6 N3 . . 115.4(3) ?
    C8 C7 C6 . . 120.8(3) ?
    C8 C7 H7 . . 119.6 ?
    C6 C7 H7 . . 119.6 ?
    C7 C8 C9 . . 121.5(3) ?
    C7 C8 H8 . . 119.3 ?
    C9 C8 H8 . . 119.3 ?
    C10 C9 C8 . . 116.9(3) ?
    C10 C9 C12 . . 122.3(3) ?
    C8 C9 C12 . . 120.8(3) ?
    C9 C10 C11 . . 122.8(3) ?
    C9 C10 H10 . . 118.6 ?
    C11 C10 H10 . . 118.6 ?
    C6 C11 C10 . . 118.9(3) ?
    C6 C11 H11 . . 120.5 ?
    C10 C11 H11 . . 120.5 ?
    C9 C12 H12A . . 109.5 ?
    C9 C12 H12B . . 109.5 ?
    H12A C12 H12B . . 109.5 ?
    C9 C12 H12C . . 109.5 ?
    H12A C12 H12C . . 109.5 ?
    H12B C12 H12C . . 109.5 ?
    C14 C13 C17 . . 120.4(3) ?
    C14 C13 N4 . . 117.1(3) ?
    C17 C13 N4 . . 122.5(3) ?
    C15 C14 C13 . . 119.7(3) ?
    C15 C14 H14 . . 120.2 ?
    C13 C14 H14 . . 120.2 ?
    C14 C15 C16 . . 116.9(3) ?
    C14 C15 H15 . . 121.5 ?
    C16 C15 H15 . . 121.5 ?
    N5 C16 C15 . . 125.0(3) ?
    N5 C16 H16 . . 117.5 ?
    C15 C16 H16 . . 117.5 ?
    N6 C17 N5 . . 118.1(3) ?
    N6 C17 C13 . . 123.2(3) ?
    N5 C17 C13 . . 118.6(3) ?
    C23 C18 C19 . . 119.2(3) ?
    C23 C18 N6 . . 123.9(3) ?
    C19 C18 N6 . . 116.8(3) ?
    C20 C19 C18 . . 120.2(3) ?
    C20 C19 H19 . . 119.9 ?
    C18 C19 H19 . . 119.9 ?
    C21 C20 C19 . . 121.3(3) ?
    C21 C20 H20 . . 119.3 ?
    C19 C20 H20 . . 119.3 ?
    C22 C21 C20 . . 117.7(3) ?
    C22 C21 C24 . . 120.7(3) ?
    C20 C21 C24 . . 121.6(3) ?
    C21 C22 C23 . . 122.1(3) ?
    C21 C22 H22 . . 118.9 ?
    C23 C22 H22 . . 118.9 ?
    C22 C23 C18 . . 119.5(3) ?
    C22 C23 H23 . . 120.2 ?
    C18 C23 H23 . . 120.2 ?
    C21 C24 H24A . . 109.5 ?
    C21 C24 H24B . . 109.5 ?
    H24A C24 H24B . . 109.5 ?
    C21 C24 H24C . . 109.5 ?
    H24A C24 H24C . . 109.5 ?
    H24B C24 H24C . . 109.5 ?
loop_
    _geom_torsion_atom_site_label_1
    _geom_torsion_atom_site_label_2
    _geom_torsion_atom_site_label_3
    _geom_torsion_atom_site_label_4
    _geom_torsion_site_symmetry_1
    _geom_torsion_site_symmetry_2
    _geom_torsion_site_symmetry_3
    _geom_torsion_site_symmetry_4
    _geom_torsion
    _geom_torsion_publ_flag
    O2 N1 C1 C2 . . . . 0.8(4) ?
    O1 N1 C1 C2 . . . . -178.6(3) ?
    O2 N1 C1 C5 . . . . -179.0(3) ?
    O1 N1 C1 C5 . . . . 1.5(5) ?
    C5 C1 C2 C3 . . . . 0.3(5) ?
    N1 C1 C2 C3 . . . . -179.6(3) ?
    C1 C2 C3 C4 . . . . -0.1(5) ?
    C5 N2 C4 C3 . . . . -0.7(5) ?
    C2 C3 C4 N2 . . . . 0.3(5) ?
    C4 N2 C5 N3 . . . . -179.1(3) ?
    C4 N2 C5 C1 . . . . 0.8(5) ?
    C6 N3 C5 N2 . . . . -11.7(5) ?
    C6 N3 C5 C1 . . . . 168.4(3) ?
    C2 C1 C5 N2 . . . . -0.6(5) ?
    N1 C1 C5 N2 . . . . 179.2(3) ?
    C2 C1 C5 N3 . . . . 179.3(3) ?
    N1 C1 C5 N3 . . . . -0.8(5) ?
    C5 N3 C6 C11 . . . . 22.3(5) ?
    C5 N3 C6 C7 . . . . -158.4(3) ?
    C11 C6 C7 C8 . . . . -2.8(5) ?
    N3 C6 C7 C8 . . . . 177.8(3) ?
    C6 C7 C8 C9 . . . . -0.5(5) ?
    C7 C8 C9 C10 . . . . 3.1(5) ?
    C7 C8 C9 C12 . . . . -176.3(3) ?
    C8 C9 C10 C11 . . . . -2.6(5) ?
    C12 C9 C10 C11 . . . . 176.8(3) ?
    C7 C6 C11 C10 . . . . 3.2(5) ?
    N3 C6 C11 C10 . . . . -177.4(3) ?
    C9 C10 C11 C6 . . . . -0.6(5) ?
    O4 N4 C13 C14 . . . . -1.7(4) ?
    O3 N4 C13 C14 . . . . 177.3(3) ?
    O4 N4 C13 C17 . . . . 179.9(3) ?
    O3 N4 C13 C17 . . . . -1.1(5) ?
    C17 C13 C14 C15 . . . . 1.4(5) ?
    N4 C13 C14 C15 . . . . -177.0(3) ?
    C13 C14 C15 C16 . . . . -1.5(5) ?
    C17 N5 C16 C15 . . . . 0.9(5) ?
    C14 C15 C16 N5 . . . . 0.4(5) ?
    C18 N6 C17 N5 . . . . 0.8(5) ?
    C18 N6 C17 C13 . . . . -179.7(3) ?
    C16 N5 C17 N6 . . . . 178.6(3) ?
    C16 N5 C17 C13 . . . . -0.9(5) ?
    C14 C13 C17 N6 . . . . -179.7(3) ?
    N4 C13 C17 N6 . . . . -1.4(5) ?
    C14 C13 C17 N5 . . . . -0.2(5) ?
    N4 C13 C17 N5 . . . . 178.1(3) ?
    C17 N6 C18 C23 . . . . 35.9(5) ?
    C17 N6 C18 C19 . . . . -148.1(3) ?
    C23 C18 C19 C20 . . . . -1.0(5) ?
    N6 C18 C19 C20 . . . . -177.3(3) ?
    C18 C19 C20 C21 . . . . -1.3(5) ?
    C19 C20 C21 C22 . . . . 2.3(5) ?
    C19 C20 C21 C24 . . . . -177.1(3) ?
    C20 C21 C22 C23 . . . . -1.1(5) ?
    C24 C21 C22 C23 . . . . 178.3(3) ?
    C21 C22 C23 C18 . . . . -1.1(5) ?
    C19 C18 C23 C22 . . . . 2.2(5) ?
    N6 C18 C23 C22 . . . . 178.1(3) ?
loop_
    _geom_hbond_atom_site_label_D
    _geom_hbond_atom_site_label_H
    _geom_hbond_atom_site_label_A
    _geom_hbond_site_symmetry_A
    _geom_hbond_distance_DH
    _geom_hbond_distance_HA
    _geom_hbond_distance_DA
    _geom_hbond_angle_DHA
    N3 H3 O1 . 0.87(3) 1.94(3) 2.630(3) 136(3)
    N6 H6 O3 . 0.88(4) 1.93(4) 2.639(3) 137(3)
    N3 H3 N1 . 0.87(3) 2.55(3) 2.932(4) 108(2)
    N6 H6 N4 . 0.88(4) 2.54(4) 2.942(4) 109(2)
    C14 H14 O2 3_565 0.95 2.39 3.199(4) 143
    C4 H4 Cg1 2_645 0.95 2.90 3.604(4) 132
    C12 H12b Cg1 2_755 0.98 2.80 3.654(4) 146
