# Supplementary material for: N-(4-Methyl­phen­yl)-3-nitro­pyridin-2-amine
Source: Acta Crystallogr Sect E Struct Rep Online. 2010 Aug 25;66(Pt 9):o2400. doi: 10.1107/S1600536810033040 (PMC3008084; doi:10.1107/S1600536810033040)
Supplement: Supplementary file 2 [file e-66-o2400-Isup2.hkl]

# 
# h,k,l, Fc-squared, Fo-squared, sigma(Fo-squared) and status flag 
# 
data_I
_shelx_title '  P21/c' 
_shelx_refln_list_code          4 
_shelx_F_calc_maximum      303.15 
_exptl_crystal_F_000       960.00 
_reflns_d_resolution_high  0.7696 
 
loop_ 
 _symmetry_equiv_pos_as_xyz 
 'x, y, z' 
 '-x, y+1/2, -z+1/2' 
 '-x, -y, -z' 
 'x, -y-1/2, z-1/2' 
 
_cell_length_a    10.6557 
_cell_length_b     7.1415 
_cell_length_c    27.9583 
_cell_angle_alpha  90.000 
_cell_angle_beta   91.310 
_cell_angle_gamma  90.000 
 
_shelx_F_squared_multiplier     1.000 
 
loop_ 
 _refln_index_h 
 _refln_index_k 
 _refln_index_l 
 _refln_F_squared_calc 
 _refln_F_squared_meas 
 _refln_F_squared_sigma 
 _refln_observed_status 
   1   0   0      289.44      271.68      9.36 o 
   2   0   0    13269.10    12766.84    311.79 o 
   3   0   0     1396.41     1129.37    210.18 o 
   4   0   0        0.58        1.15      3.65 o 
   5   0   0        0.12        4.25      4.49 o 
   6   0   0      266.07      300.87     13.23 o 
   7   0   0       75.47       97.73      9.31 o 
   8   0   0      665.21      713.27     25.94 o 
   9   0   0     1191.27     1095.84     45.14 o 
  10   0   0      376.76      392.19     27.85 o 
   1   1   0     4626.58     4480.70     53.34 o 
   2   1   0      513.27      501.14      8.63 o 
   3   1   0       11.22        9.90      2.62 o 
   4   1   0        0.21        3.15      2.55 o 
   5   1   0      230.07      239.74      9.14 o 
   6   1   0       47.30       57.62      4.64 o 
   7   1   0       66.28      103.15      6.27 o 
   8   1   0       44.74       41.00      8.98 o 
   9   1   0      697.95      738.75     26.53 o 
  10   1   0       68.48       74.81     17.54 o 
  12   1   0       60.55       38.01     16.17 o 
   0   2   0    13147.91    13086.38    215.85 o 
   1   2   0    48618.54    47992.78    916.24 o 
   2   2   0     5887.11     5839.51     86.28 o 
   3   2   0        0.02       -2.87      4.20 o 
   4   2   0       31.37       40.12      3.23 o 
   5   2   0       63.78       66.29      5.09 o 
   6   2   0        0.08       -0.82      3.04 o 
   7   2   0       77.49       70.92      7.05 o 
   8   2   0      120.95      118.80     14.65 o 
   9   2   0      813.02      893.15     33.78 o 
  10   2   0      397.79      455.14     34.75 o 
  11   2   0      350.75      410.29     38.52 o 
  12   2   0        2.28        0.84     13.87 o 
  13   2   0       22.14       19.64     19.13 o 
   1   3   0      716.46      786.17     15.78 o 
   2   3   0        1.10        1.08      2.99 o 
   3   3   0      305.15      312.93      8.41 o 
   4   3   0      161.47      216.81     13.05 o 
   5   3   0       36.14       52.44      8.03 o 
   6   3   0      124.47      149.68     10.75 o 
   7   3   0        1.88       -5.53      7.41 o 
   8   3   0       11.83       25.17     10.84 o 
   9   3   0      329.46      356.69     26.34 o 
  10   3   0      408.45      360.50     37.94 o 
  11   3   0      835.99      848.01     51.28 o 
  12   3   0       66.72       79.36     22.46 o 
  13   3   0        4.75        7.34     16.56 o 
   0   4   0      293.23      329.55     39.66 o 
   1   4   0     1292.42     1289.48     24.23 o 
   2   4   0      530.35      543.22     15.53 o 
   3   4   0     2037.58     1993.72     43.38 o 
   4   4   0      471.27      462.33     22.91 o 
   5   4   0      101.24       86.86     11.23 o 
   6   4   0      133.35      133.85     16.05 o 
   7   4   0      146.90      208.24     20.50 o 
   8   4   0      504.39      527.35     36.08 o 
   9   4   0     1071.95     1151.90     44.63 o 
  10   4   0      853.37      850.02     50.68 o 
  11   4   0       37.20       25.12     17.54 o 
  12   4   0        6.49       28.83     20.23 o 
   1   5   0       10.89       12.92      5.36 o 
   2   5   0       13.52       18.64      8.59 o 
   3   5   0      123.01      137.64     21.97 o 
   4   5   0      787.92      881.92     37.19 o 
   5   5   0        4.57       18.09     15.86 o 
   6   5   0        5.20       18.01     10.18 o 
   7   5   0      360.63      338.34     27.34 o 
   8   5   0        6.16        3.33     11.33 o 
   9   5   0        5.07       -7.13     11.44 o 
  10   5   0       57.06       78.88     19.36 o 
  11   5   0       11.84        1.62     17.24 o 
   0   6   0       57.56      102.49     14.62 o 
   1   6   0      338.28      346.38     15.26 o 
   2   6   0      839.12      853.29     29.83 o 
   3   6   0      226.32      201.36     41.93 o 
   4   6   0      505.22      512.82     25.19 o 
   5   6   0        5.90       -0.57     10.46 o 
   6   6   0       25.11       41.64     15.77 o 
   7   6   0       17.44        2.95     12.79 o 
   8   6   0      485.78      483.38     36.37 o 
   9   6   0      139.49      147.85     36.10 o 
  10   6   0      155.33      149.26     24.85 o 
   1   7   0       37.01       43.31     12.19 o 
   2   7   0      159.73      168.89     18.13 o 
   3   7   0      161.20      140.55     35.42 o 
   4   7   0       28.54       -1.25     12.42 o 
   5   7   0      117.77       76.46     17.30 o 
   6   7   0        7.70      -10.62     12.57 o 
   7   7   0       93.80       93.17     20.30 o 
   8   7   0       10.20        3.39     14.36 o 
   9   7   0       84.18      108.05     31.89 o 
   0   8   0       96.30       57.30     34.37 o 
   1   8   0      172.47      146.00     28.84 o 
   2   8   0       19.83      -10.59     11.62 o 
   3   8   0      359.25      324.38     38.26 o 
   4   8   0       58.16       54.90     18.72 o 
   5   8   0      102.56       65.61     40.45 o 
   6   8   0        2.81      -15.80     26.77 o 
   7   8   0        0.95       -5.23     24.49 o 
   1   9   0       25.10      -19.98     24.48 o 
   2   9   0       18.06      -33.31     22.21 o 
   3   9   0        2.00      -45.88     30.58 o 
 -12   1   1        8.28        6.85     11.49 o 
 -11   1   1       77.62       46.39     15.43 o 
 -10   1   1      287.89      217.22     25.76 o 
  -9   1   1      669.28      762.74     25.71 o 
  -8   1   1      226.12      232.33     12.31 o 
  -7   1   1      510.71      584.73     16.95 o 
  -6   1   1     1465.02     1787.67     32.32 o 
  -5   1   1      681.82      737.11     17.00 o 
  -4   1   1     1774.42     2018.33     32.59 o 
  -3   1   1       32.81       39.80      3.91 o 
  -2   1   1     1391.84     1424.55     19.39 o 
  -1   1   1     4800.71     4827.85     68.39 o 
   0   1   1      411.46      365.94      7.70 o 
   1   1   1      133.65      136.32      3.81 o 
   2   1   1     3984.60     3997.55     48.26 o 
   3   1   1      405.31      380.90      8.19 o 
   4   1   1       34.48       39.81      3.76 o 
   5   1   1      194.96      188.91      8.75 o 
   6   1   1       12.80       17.98      3.74 o 
   7   1   1       22.10       21.31      4.36 o 
   8   1   1     1149.55     1110.87     25.72 o 
   9   1   1     1743.90     1772.62     42.60 o 
  10   1   1      759.14      816.97     42.70 o 
  11   1   1        0.31       -6.43      6.99 o 
  12   1   1       44.89       34.34     16.89 o 
 -13   2   1      280.70      289.62     35.91 o 
 -12   2   1      126.16      146.40     25.65 o 
 -11   2   1       45.61       48.15     18.07 o 
 -10   2   1       38.39       36.73     15.57 o 
  -9   2   1       81.03       56.49     21.24 o 
  -8   2   1      124.26      133.62     15.24 o 
  -7   2   1        1.77        2.54      4.51 o 
  -6   2   1      322.05      335.35     11.59 o 
  -5   2   1      689.31      710.51     13.25 o 
  -4   2   1      514.09      588.01     11.51 o 
  -3   2   1       93.94       92.28      4.94 o 
  -2   2   1      729.56      767.13     13.45 o 
  -1   2   1     5887.87     5718.50     78.89 o 
   0   2   1     1404.58     1400.25     21.24 o 
   1   2   1     6233.26     6263.89     76.02 o 
   2   2   1     8037.56     7860.42     93.76 o 
   3   2   1      455.46      464.39     14.23 o 
   4   2   1        3.54        0.86      4.55 o 
   5   2   1       56.63       51.80      4.05 o 
   6   2   1      166.01      204.41      7.72 o 
   7   2   1      108.32       97.17      7.76 o 
   8   2   1       63.90       63.81     11.92 o 
   9   2   1       14.28       13.41      9.65 o 
  10   2   1      115.60      120.95     21.97 o 
  11   2   1      115.40      107.71     22.21 o 
  12   2   1      156.41      140.92     25.44 o 
  13   2   1        0.56      -10.58     15.91 o 
 -13   3   1        0.62       -9.32     16.13 o 
 -12   3   1        7.61       13.44     15.76 o 
 -11   3   1       23.33        6.79     14.45 o 
 -10   3   1       78.44       77.31     19.55 o 
  -9   3   1      154.71      159.34     18.90 o 
  -8   3   1      315.32      322.84     24.34 o 
  -7   3   1       64.19       77.03     12.82 o 
  -6   3   1       26.71       19.50      7.86 o 
  -5   3   1      326.97      335.15     14.70 o 
  -4   3   1      947.47      968.76     24.55 o 
  -3   3   1        0.15        7.32      3.16 o 
  -2   3   1       26.26       42.18      4.66 o 
  -1   3   1      676.82      705.38     14.72 o 
   0   3   1     1568.08     1590.67     25.57 o 
   1   3   1        0.28        3.90      3.54 o 
   2   3   1      321.66      309.75     14.25 o 
   3   3   1      347.35      371.26     15.08 o 
   4   3   1     1473.33     1733.99     35.62 o 
   5   3   1      381.55      439.56     16.44 o 
   6   3   1       87.42       96.28      9.77 o 
   7   3   1       11.22       13.12      8.93 o 
   8   3   1        8.45       26.17     11.47 o 
   9   3   1       82.10       77.46     15.05 o 
  10   3   1      502.86      537.09     36.63 o 
  11   3   1       77.44       85.40     21.93 o 
  12   3   1       29.87       57.92     21.46 o 
  13   3   1        2.57        6.15     17.88 o 
 -12   4   1        3.75       -6.07     14.82 o 
 -11   4   1      186.72      247.64     34.30 o 
 -10   4   1       13.71        1.37     19.72 o 
  -9   4   1        4.06        2.44     21.23 o 
  -8   4   1       49.90       54.92     13.64 o 
  -7   4   1        0.19       -5.24      9.37 o 
  -6   4   1        4.71        4.08      8.85 o 
  -5   4   1      175.67      196.61     14.78 o 
  -4   4   1      359.02      384.27     18.69 o 
  -3   4   1     1771.06     1887.09     40.19 o 
  -2   4   1     6598.45     7033.79    101.60 o 
  -1   4   1     4415.13     4475.35     61.25 o 
   0   4   1      586.90      585.41     15.15 o 
   1   4   1      466.84      430.42     13.00 o 
   2   4   1       86.07       74.21      6.35 o 
   3   4   1      272.50      304.96     10.33 o 
   4   4   1       82.17       77.88     10.61 o 
   5   4   1       19.26       13.32      7.67 o 
   6   4   1       10.34       14.50      9.39 o 
   7   4   1       41.82       16.93     11.77 o 
   8   4   1        1.48       -6.74     10.07 o 
   9   4   1      978.34     1065.22     62.46 o 
  10   4   1      108.56      107.77     18.76 o 
  11   4   1       11.07       16.43     18.57 o 
  12   4   1       26.07        6.34     17.31 o 
 -11   5   1      151.62      204.03     33.52 o 
 -10   5   1       36.22       14.87     16.75 o 
  -9   5   1      319.91      267.99     27.04 o 
  -8   5   1      168.33      220.88     24.53 o 
  -7   5   1        0.00       -3.66     10.03 o 
  -6   5   1       24.21       44.84     12.72 o 
  -5   5   1      954.22     1016.29     31.93 o 
  -4   5   1       71.00       73.28     11.90 o 
  -3   5   1       15.40       16.65      8.56 o 
  -2   5   1       13.47        6.49      5.52 o 
  -1   5   1        0.02       -3.76      4.91 o 
   0   5   1      482.95      442.20     15.16 o 
   1   5   1       40.86       46.81      8.94 o 
   2   5   1     1127.62     1205.02     25.05 o 
   3   5   1       74.51       71.14     11.27 o 
   4   5   1       97.31      105.24     12.97 o 
   5   5   1      410.89      485.44     24.46 o 
   6   5   1      133.15      143.15     19.08 o 
   7   5   1        2.12       -2.53     10.39 o 
   8   5   1       83.04      101.89     22.98 o 
   9   5   1      357.46      375.12     30.92 o 
  10   5   1       53.36       80.07     18.83 o 
  11   5   1       43.65        0.87     35.80 o 
 -10   6   1       22.36       -5.26     29.60 o 
  -9   6   1      204.11      218.94     27.17 o 
  -8   6   1       19.34       36.97     18.19 o 
  -7   6   1        2.07       -3.79     11.25 o 
  -6   6   1        9.24       -6.35     11.39 o 
  -5   6   1      430.38      422.99     30.72 o 
  -4   6   1      364.90      347.15     22.59 o 
  -3   6   1      163.10      168.07     24.94 o 
  -2   6   1      370.04      340.54     32.48 o 
  -1   6   1       79.45       89.40      9.74 o 
   0   6   1      160.37      158.67     11.82 o 
   1   6   1       21.19       34.51      7.61 o 
   2   6   1      339.16      368.33     27.71 o 
   3   6   1     1310.39     1445.80     85.11 o 
   4   6   1       25.42       14.22     14.21 o 
   5   6   1      127.69      142.42     16.77 o 
   6   6   1      127.01      152.79     20.45 o 
   7   6   1        2.08        5.62     12.43 o 
   8   6   1      246.07      243.71     26.46 o 
   9   6   1       66.14       71.87     18.05 o 
  10   6   1      213.51      205.77     27.90 o 
  -9   7   1      983.55     1040.32     55.78 o 
  -8   7   1      237.97      217.42     28.13 o 
  -7   7   1        6.58      -19.11     15.22 o 
  -6   7   1        4.70       -1.87     11.75 o 
  -5   7   1      268.54      266.69     37.49 o 
  -4   7   1       46.19       39.88     16.28 o 
  -3   7   1       11.61       30.78     12.36 o 
  -2   7   1      232.76      251.48     20.95 o 
  -1   7   1      142.06      121.64     15.56 o 
   0   7   1        4.54       -2.65     14.42 o 
   1   7   1      314.83      362.76     23.54 o 
   2   7   1        2.22       10.44     10.07 o 
   3   7   1      374.14      393.69     67.61 o 
   4   7   1        3.60      -16.61     11.07 o 
   5   7   1        7.36      -14.25     11.71 o 
   6   7   1       59.65       41.57     15.63 o 
   7   7   1       22.53        7.04     18.75 o 
   8   7   1        6.18        8.23     15.55 o 
   9   7   1        0.00      -19.59     13.06 o 
  -7   8   1       24.04        1.64     42.75 o 
  -6   8   1       24.68       -3.37     15.05 o 
  -5   8   1        0.71       -4.09     14.76 o 
  -4   8   1      229.15      196.93     44.15 o 
  -3   8   1      451.96      456.35     33.70 o 
  -2   8   1        8.75      -17.29     11.53 o 
  -1   8   1      263.90      255.12     38.31 o 
   0   8   1       27.22      -33.95     24.31 o 
   1   8   1        9.85      -13.72     22.12 o 
   2   8   1       23.66       16.94     12.57 o 
   3   8   1      188.50      167.78     20.41 o 
   4   8   1      405.61      401.99     66.48 o 
   5   8   1        8.29      -18.61     12.41 o 
   6   8   1      167.41      194.89     27.34 o 
  -3   9   1      105.88       31.18     40.30 o 
  -2   9   1       21.99        0.34     25.54 o 
  -1   9   1      255.00      167.44     35.05 o 
   0   9   1       33.37      -46.71     31.14 o 
   1   9   1      235.13      144.31     33.39 o 
   2   9   1       22.35       19.78     26.60 o 
   3   9   1        2.92      -30.42     32.35 o 
 -11   0   2      141.81      142.07     22.03 o 
 -10   0   2      274.09      206.55     23.42 o 
  -9   0   2        3.45        7.95      9.48 o 
  -8   0   2       36.31       28.83     10.14 o 
  -7   0   2       30.14       35.68      7.13 o 
  -6   0   2     1157.81     1273.86     39.97 o 
  -5   0   2     3726.48     4018.42    106.43 o 
  -4   0   2       99.64      114.07     10.14 o 
  -3   0   2     5282.61     4860.45    123.00 o 
  -2   0   2      264.41      149.63      8.66 o 
  -1   0   2     4281.88     4056.17     87.15 o 
   0   0   2     4840.24     4040.54    206.58 o 
   1   0   2        1.06       -1.31      0.88 o 
   2   0   2    18747.89     8506.27    185.74 o 
   3   0   2       43.71       40.74      6.03 o 
   4   0   2     2033.36     2265.91     43.91 o 
   5   0   2      339.27      343.42     13.41 o 
   6   0   2       30.05       20.99      5.81 o 
   7   0   2      715.62      757.44     31.32 o 
   8   0   2      223.33      255.73     15.55 o 
   9   0   2     4986.78     5176.52    134.94 o 
  10   0   2      326.91      320.03     27.96 o 
 -12   1   2      117.14       17.95     11.22 o 
 -11   1   2        4.85      -14.07     11.42 o 
 -10   1   2      183.76      176.45     24.07 o 
  -9   1   2      672.16      663.11     39.31 o 
  -8   1   2      137.35      140.05     10.32 o 
  -7   1   2      745.38      798.42     20.32 o 
  -6   1   2      632.02      686.68     17.46 o 
  -5   1   2     4642.54     5283.32     76.02 o 
  -4   1   2      149.34      175.13      7.75 o 
  -3   1   2      599.33      589.19     12.84 o 
  -2   1   2      384.78      341.91      7.16 o 
  -1   1   2     1688.94     1661.60     21.99 o 
   0   1   2       10.15       -1.56      2.10 o 
   1   1   2       55.56       53.46      2.98 o 
   2   1   2       44.38       46.99      5.04 o 
   3   1   2      266.15      275.95      7.05 o 
   4   1   2      196.96      178.18      6.64 o 
   5   1   2      339.14      376.54      9.86 o 
   6   1   2       11.82        7.80      3.50 o 
   7   1   2       88.72       87.33      7.38 o 
   8   1   2       22.55       26.20      6.29 o 
   9   1   2        0.42       -2.15      5.84 o 
  10   1   2      338.09      313.58     29.78 o 
  11   1   2        1.20      -10.92      7.28 o 
  12   1   2       21.38       30.50     17.03 o 
 -13   2   2       55.20       40.69     19.68 o 
 -12   2   2       67.87       67.64     20.30 o 
 -11   2   2      202.91      208.35     29.16 o 
 -10   2   2      275.54      251.68     29.62 o 
  -9   2   2       60.47       44.07     11.79 o 
  -8   2   2      353.38      368.83     23.44 o 
  -7   2   2       90.88       99.76      8.46 o 
  -6   2   2      277.98      284.63     11.14 o 
  -5   2   2      453.49      502.16     14.64 o 
  -4   2   2      928.66      972.54     25.92 o 
  -3   2   2      992.78     1098.83     17.68 o 
  -2   2   2     1387.19     1592.65     23.47 o 
  -1   2   2     2887.65     2722.79     41.03 o 
   0   2   2    48972.45    48402.36    598.51 o 
   1   2   2    12590.41    12506.57    146.27 o 
   2   2   2      643.11      602.29     21.96 o 
   3   2   2      139.51      168.26      9.60 o 
   4   2   2      256.46      272.20     11.58 o 
   5   2   2       14.04       16.19      4.26 o 
   6   2   2      970.59     1157.86     19.93 o 
   7   2   2       25.96       19.34      5.23 o 
   8   2   2      297.62      329.06     22.26 o 
   9   2   2     1042.50     1086.30     37.99 o 
  10   2   2       79.40       75.91     18.23 o 
  11   2   2       14.03       33.41     16.66 o 
  12   2   2      158.67      174.43     27.72 o 
  13   2   2        2.29       -4.61     16.30 o 
 -13   3   2       10.64        1.18     16.13 o 
 -12   3   2      403.37      509.69     47.39 o 
 -11   3   2      450.05      547.45     42.05 o 
 -10   3   2      357.74      324.50     34.14 o 
  -9   3   2      471.05      448.01     33.14 o 
  -8   3   2      163.39      150.81     17.55 o 
  -7   3   2       10.22       11.81      9.05 o 
  -6   3   2      754.46      852.32     31.38 o 
  -5   3   2        0.00        3.55      2.77 o 
  -4   3   2     2686.95     2983.87     41.44 o 
  -3   3   2     5788.55     6165.27     77.85 o 
  -2   3   2       68.17       90.80      6.01 o 
  -1   3   2      601.88      564.13     13.23 o 
   0   3   2      579.93      606.30     13.87 o 
   1   3   2       96.16      118.74      6.77 o 
   2   3   2       23.20       23.15      5.86 o 
   3   3   2      350.68      428.90     29.37 o 
   4   3   2     1681.94     1680.95     36.56 o 
   5   3   2     1118.76     1220.75     38.93 o 
   6   3   2      371.31      390.51     16.30 o 
   7   3   2       30.57       35.48     10.73 o 
   8   3   2     1008.04     1079.84     38.82 o 
   9   3   2       73.71       83.60     14.90 o 
  10   3   2      303.74      342.88     42.02 o 
  11   3   2       16.21       17.75     17.29 o 
  12   3   2        7.02      -14.31     14.36 o 
  13   3   2        8.95      -12.48     16.65 o 
 -12   4   2       14.93       33.11     19.24 o 
 -11   4   2      133.73      119.27     25.14 o 
 -10   4   2       68.04       48.97     16.08 o 
  -9   4   2      357.76      335.58     28.25 o 
  -8   4   2      241.45      275.40     24.64 o 
  -7   4   2        4.87        6.34      9.43 o 
  -6   4   2       37.81       50.12     12.29 o 
  -5   4   2      203.77      192.13     14.73 o 
  -4   4   2        0.44        3.62      6.51 o 
  -3   4   2     2312.67     2262.99     36.00 o 
  -2   4   2     3343.19     3331.98     53.99 o 
  -1   4   2     7471.01     7822.31     99.46 o 
   0   4   2      615.62      595.53     21.32 o 
   1   4   2     3013.06     3118.09     45.83 o 
   2   4   2       15.39       11.19      4.34 o 
   3   4   2        4.83        0.79      3.57 o 
   4   4   2      342.75      302.86     17.49 o 
   5   4   2     1134.85     1264.70     32.78 o 
   6   4   2      186.96      226.21     15.68 o 
   7   4   2      218.37      215.35     20.89 o 
   8   4   2     1154.08     1144.34     42.83 o 
   9   4   2      285.23      246.16     23.74 o 
  10   4   2       79.99       94.78     18.14 o 
  11   4   2       53.81       47.71     20.72 o 
  12   4   2      203.75      284.41     39.24 o 
 -11   5   2      162.62       89.40     24.41 o 
 -10   5   2      128.49      134.29     27.56 o 
  -9   5   2      139.64      132.83     21.93 o 
  -8   5   2      158.47      167.78     22.32 o 
  -7   5   2      112.08      115.53     18.00 o 
  -6   5   2       66.12       61.62     22.53 o 
  -5   5   2       23.16       25.25     10.87 o 
  -4   5   2      319.52      332.82     20.29 o 
  -3   5   2      155.09      189.85     16.71 o 
  -2   5   2      452.49      475.95     15.34 o 
  -1   5   2       11.58       32.70     13.35 o 
   0   5   2      222.74      230.83     12.20 o 
   1   5   2       62.28       67.74      7.61 o 
   2   5   2       87.06       94.66     15.83 o 
   3   5   2        0.06       -7.13      7.17 o 
   4   5   2      362.02      361.22     21.11 o 
   5   5   2      797.79      909.17     32.65 o 
   6   5   2       50.87       59.29     13.62 o 
   7   5   2       45.23       41.55     13.62 o 
   8   5   2      742.40      749.97     36.68 o 
   9   5   2      171.57      187.26     23.13 o 
  10   5   2        8.07       10.90     29.18 o 
  11   5   2      153.37      206.33     27.14 o 
 -10   6   2        6.37       -3.56     14.31 o 
  -9   6   2      112.15      103.59     28.95 o 
  -8   6   2        0.00      -16.40     11.63 o 
  -7   6   2        0.78      -22.07     16.47 o 
  -6   6   2       13.22       12.47     11.99 o 
  -5   6   2       11.13       12.15     11.79 o 
  -4   6   2      333.99      318.70     21.85 o 
  -3   6   2      568.88      553.75     30.79 o 
  -2   6   2      686.73      696.34     27.32 o 
  -1   6   2        5.38       10.51      6.49 o 
   0   6   2      217.00      249.69     14.29 o 
   1   6   2      383.68      398.77     16.74 o 
   2   6   2       91.31       65.25     12.43 o 
   3   6   2      132.62      147.21     18.61 o 
   4   6   2       82.85       80.76     13.82 o 
   5   6   2       40.40       29.14     15.32 o 
   6   6   2       62.40       46.90     14.75 o 
   7   6   2       69.85       63.68     16.55 o 
   8   6   2      351.22      407.72     33.19 o 
   9   6   2      668.74      707.43     47.44 o 
  10   6   2      565.43      608.23     43.16 o 
  -9   7   2       50.47       54.64     19.50 o 
  -8   7   2       82.78       75.48     21.01 o 
  -7   7   2       81.54       58.01     23.37 o 
  -6   7   2        7.45       -8.10     26.62 o 
  -5   7   2       67.50       78.73     41.15 o 
  -4   7   2      482.37      478.88     57.47 o 
  -3   7   2       11.96       17.82     17.34 o 
  -2   7   2      305.12      317.15     22.91 o 
  -1   7   2      140.94      112.39     19.95 o 
   0   7   2      463.35      471.74     39.00 o 
   1   7   2        0.39       -3.04      9.40 o 
   2   7   2       21.84        9.40     19.59 o 
   3   7   2       65.58       45.53     12.77 o 
   4   7   2       87.68       65.07     14.93 o 
   5   7   2       44.29       51.30     16.73 o 
   6   7   2       16.44       10.34     14.26 o 
   7   7   2       62.69       24.11     18.60 o 
   8   7   2        9.63        6.27     17.59 o 
   9   7   2       39.58       24.78     19.63 o 
  -6   8   2       82.56       56.32     23.77 o 
  -5   8   2       86.11       36.80     16.98 o 
  -4   8   2      484.31      472.32     36.32 o 
  -3   8   2      201.61      126.23     44.15 o 
  -2   8   2       47.15       28.84     14.43 o 
  -1   8   2       16.30      -10.87     20.40 o 
   0   8   2      115.55       81.55     24.56 o 
   1   8   2        3.67      -25.77     17.18 o 
   2   8   2        9.86      -16.14     10.93 o 
   3   8   2        8.96       -6.72     12.59 o 
   4   8   2        1.49       -7.46     13.33 o 
   5   8   2       40.87       30.65     17.60 o 
   6   8   2       26.73        2.71     15.37 o 
  -3   9   2      104.78       20.92     37.05 o 
  -2   9   2        5.45      -34.57     23.05 o 
  -1   9   2      245.19      201.34     36.88 o 
   0   9   2       29.97      -31.27     22.97 o 
   1   9   2        6.05      -15.61     23.98 o 
   2   9   2        1.15      -24.37     23.65 o 
   3   9   2       27.83      -20.67     23.91 o 
 -12   1   3       75.29       18.75     12.71 o 
 -11   1   3        3.43        0.82     11.76 o 
 -10   1   3     1270.82     1255.72     54.67 o 
  -9   1   3       16.91        9.89     10.52 o 
  -8   1   3       49.44       69.28      8.54 o 
  -7   1   3        6.96        9.84      5.32 o 
  -6   1   3        7.38        0.01      4.20 o 
  -5   1   3     1614.14     1749.19     30.86 o 
  -4   1   3     3445.86     3611.64     53.48 o 
  -3   1   3      605.56      576.73     14.51 o 
  -2   1   3     5920.69     5994.58     71.35 o 
  -1   1   3     6186.54     5713.37    128.70 o 
   0   1   3     7492.77     7067.66     83.15 o 
   1   1   3       96.80       92.94      3.96 o 
   2   1   3      164.94      126.00      5.05 o 
   3   1   3      187.33      201.05      9.03 o 
   4   1   3     1172.21     1262.21     19.80 o 
   5   1   3      536.45      499.29     11.55 o 
   6   1   3       58.08       63.43      6.36 o 
   7   1   3       66.31       49.55      5.53 o 
   8   1   3       26.35       21.71      6.28 o 
   9   1   3       92.50       81.22      9.41 o 
  11   1   3       36.54       15.24     11.36 o 
  12   1   3       84.20      148.53     25.01 o 
 -13   2   3        0.95        9.14     17.54 o 
 -12   2   3       33.68       48.51     19.48 o 
 -11   2   3      398.89      433.15     39.77 o 
 -10   2   3      101.23      138.27     23.18 o 
  -9   2   3      220.27      223.12     20.05 o 
  -8   2   3       21.30       42.48     10.54 o 
  -7   2   3       14.69       21.00      5.88 o 
  -6   2   3      244.55      223.57     10.55 o 
  -5   2   3        0.80        3.15      4.50 o 
  -4   2   3      383.90      453.20     13.14 o 
  -3   2   3      600.17      643.73     12.52 o 
  -2   2   3     1216.86     1206.18     19.31 o 
  -1   2   3    91897.24    89615.14   2045.07 o 
   0   2   3     8742.33     8578.06    102.55 o 
   1   2   3     4772.25     4883.16     61.07 o 
   2   2   3      453.80      463.46     10.21 o 
   3   2   3      599.51      614.58     16.58 o 
   4   2   3        1.09        4.19      4.95 o 
   5   2   3        0.08       -2.70      2.76 o 
   6   2   3        0.05       -4.79      3.19 o 
   7   2   3      731.32      712.58     15.66 o 
   8   2   3      400.78      443.22     31.40 o 
   9   2   3     2537.02     2608.85     64.96 o 
  10   2   3      231.89      254.11     29.90 o 
  11   2   3      267.32      290.60     31.96 o 
  12   2   3      184.68      166.19     26.98 o 
  13   2   3       40.05       50.39     21.51 o 
 -13   3   3       44.85       61.44     23.24 o 
 -12   3   3      123.09      136.63     26.45 o 
 -11   3   3       17.35       22.76     17.83 o 
 -10   3   3       19.29        9.49     13.85 o 
  -9   3   3       10.68       -5.75      9.27 o 
  -8   3   3      448.74      464.55     26.64 o 
  -7   3   3       73.92       62.10     20.31 o 
  -6   3   3      113.56      157.97     16.46 o 
  -5   3   3     2145.18     2521.91     36.54 o 
  -4   3   3      162.64      151.60      7.07 o 
  -3   3   3      111.68      103.62      6.36 o 
  -2   3   3        3.14       10.92      3.91 o 
  -1   3   3     2139.19     2105.30     31.87 o 
   0   3   3        5.24        9.13      7.73 o 
   1   3   3        1.09        2.46      5.27 o 
   2   3   3       89.73      100.81      6.54 o 
   3   3   3        6.49        9.52      7.66 o 
   4   3   3       85.43      111.69     11.04 o 
   5   3   3        1.60       -1.61      6.87 o 
   6   3   3      140.43      158.57     12.43 o 
   7   3   3      183.82      202.28     18.42 o 
   8   3   3      397.26      390.76     26.27 o 
   9   3   3      705.58      723.72     32.69 o 
  10   3   3      171.39      217.10     22.09 o 
  11   3   3        0.80       -5.66     14.87 o 
  12   3   3       43.94       40.99     19.42 o 
  13   3   3      228.04      368.44     42.78 o 
 -12   4   3      125.92      124.07     28.20 o 
 -11   4   3        1.56      -14.49     13.92 o 
 -10   4   3       51.46       41.86     16.43 o 
  -9   4   3      778.87      736.70     36.18 o 
  -8   4   3      129.75       90.39     17.61 o 
  -7   4   3        3.30        5.32     11.95 o 
  -6   4   3       61.68       40.28     11.50 o 
  -5   4   3        0.52        8.11     11.11 o 
  -4   4   3      198.29      221.02      9.49 o 
  -3   4   3      140.05      150.24      8.57 o 
  -2   4   3     1226.51     1161.20     55.06 o 
  -1   4   3      708.70      703.86     20.24 o 
   0   4   3     7253.85     7281.89     93.43 o 
   1   4   3      572.62      636.70     17.36 o 
   2   4   3      321.10      360.45     12.92 o 
   3   4   3      564.84      596.17     17.02 o 
   4   4   3       37.02       33.51      8.47 o 
   5   4   3        4.62        3.31      7.13 o 
   6   4   3      745.31      826.82     26.21 o 
   7   4   3     1197.60     1326.77     44.83 o 
   8   4   3      149.67      186.64     26.72 o 
   9   4   3       24.52       44.31     13.90 o 
  10   4   3      623.52      637.72     34.81 o 
  11   4   3       70.62       40.39     20.75 o 
  12   4   3      157.31      172.77     31.30 o 
 -11   5   3       96.70      114.29     26.64 o 
 -10   5   3       30.97        4.80     20.38 o 
  -9   5   3        2.83      -12.04     16.93 o 
  -8   5   3        0.01       14.58     12.74 o 
  -7   5   3       12.77       17.30     13.20 o 
  -6   5   3        0.05        7.86     10.68 o 
  -5   5   3       53.67       49.10     11.19 o 
  -4   5   3      168.88      187.22     18.09 o 
  -3   5   3      747.55      788.12     26.67 o 
  -2   5   3      424.68      412.09     19.94 o 
  -1   5   3      436.29      411.32     14.83 o 
   0   5   3      139.53      142.34     10.12 o 
   1   5   3       40.94       42.40      6.69 o 
   2   5   3        0.26        2.91      4.96 o 
   3   5   3       26.38       -0.40     16.86 o 
   4   5   3      456.03      550.94     23.74 o 
   5   5   3       21.23       28.69     10.04 o 
   6   5   3      117.19       85.85     15.54 o 
   7   5   3       25.69       21.76     13.69 o 
   8   5   3      459.11      482.36     70.26 o 
   9   5   3      448.14      426.86     32.80 o 
  10   5   3      636.97      790.73     40.78 o 
  11   5   3       37.89       40.91     22.25 o 
 -10   6   3      311.34      318.93     42.64 o 
  -9   6   3      343.79      422.57     35.97 o 
  -8   6   3      278.80      265.72     28.00 o 
  -7   6   3      115.85       86.73     19.03 o 
  -6   6   3       97.33       83.26     17.22 o 
  -5   6   3      232.46      232.05     23.66 o 
  -4   6   3       25.96       19.42     10.52 o 
  -3   6   3      608.79      650.43     33.12 o 
  -2   6   3      814.11      897.70     53.15 o 
  -1   6   3       68.65       78.66      9.68 o 
   0   6   3       80.65       79.76      9.68 o 
   1   6   3        0.28        3.25      6.08 o 
   2   6   3       62.07       71.00     14.66 o 
   3   6   3      168.28      149.27     20.77 o 
   4   6   3        9.09       -2.88      9.41 o 
   5   6   3        2.53       -2.35      9.80 o 
   6   6   3        2.07       -2.89     10.50 o 
   7   6   3        1.10        0.39     11.61 o 
   8   6   3        2.85       10.78     16.45 o 
   9   6   3       84.02       90.23     19.90 o 
  10   6   3       87.93      101.31     21.41 o 
  -9   7   3       54.63       35.04     19.87 o 
  -8   7   3       71.02       33.21     17.83 o 
  -7   7   3        0.40      -19.77     14.54 o 
  -6   7   3        2.41       -2.60     19.18 o 
  -5   7   3       49.75       39.17     30.83 o 
  -4   7   3       13.08      -17.96     17.97 o 
  -3   7   3        0.01      -18.50     21.24 o 
  -2   7   3        5.93       -6.98     13.90 o 
  -1   7   3       70.09       88.61     23.22 o 
   0   7   3      185.08      191.63     17.86 o 
   1   7   3       47.90       53.97     12.80 o 
   2   7   3        0.17       -4.09      9.54 o 
   3   7   3        0.76      -18.46     18.89 o 
   4   7   3      341.40      329.76     24.46 o 
   5   7   3       64.69       42.48     15.66 o 
   6   7   3        3.18        8.04     13.00 o 
   7   7   3       30.38       32.17     16.09 o 
   8   7   3        0.76        9.52     15.03 o 
  -6   8   3        5.59      -12.24     13.88 o 
  -5   8   3      184.42      128.70     34.95 o 
  -4   8   3      381.28      394.87     50.09 o 
  -3   8   3      415.88      448.55     86.03 o 
  -2   8   3      127.20       96.62     17.59 o 
  -1   8   3       41.31       28.11     23.02 o 
   0   8   3        3.58      -30.36     20.24 o 
   1   8   3       24.65      -14.36     19.20 o 
   2   8   3       14.66       -8.05     15.16 o 
   3   8   3       61.22       30.89     25.60 o 
   4   8   3        3.86       -9.97     18.14 o 
   5   8   3      124.29      109.22     21.57 o 
   6   8   3        1.14      -19.25     12.83 o 
  -3   9   3        0.29      -44.49     29.66 o 
  -2   9   3       29.79      -35.14     25.53 o 
  -1   9   3       31.87        7.58     27.43 o 
   0   9   3      276.53      210.34     36.33 o 
   1   9   3       54.40        1.15     25.59 o 
   2   9   3        2.17      -33.05     22.03 o 
   3   9   3        3.30      -43.52     31.99 o 
 -11   0   4     1627.29     1524.62     60.80 o 
 -10   0   4      499.26      406.14     29.30 o 
  -9   0   4      677.35      514.09     30.70 o 
  -8   0   4      133.20      130.54     17.54 o 
  -7   0   4      733.71      614.95     79.81 o 
  -6   0   4      538.38      437.86     23.36 o 
  -5   0   4      922.73      935.52     33.71 o 
  -4   0   4     4761.80     5079.06     88.56 o 
  -3   0   4       55.56       69.32      6.53 o 
  -2   0   4     7253.37     6702.14    111.69 o 
  -1   0   4    33903.84    31687.96    511.62 o 
   0   0   4       69.72       61.11     16.15 o 
   1   0   4     9927.10     8987.85    147.75 o 
   2   0   4      155.49      144.65     13.75 o 
   3   0   4     1291.04      866.66     24.56 o 
   4   0   4     6175.04     6734.60    154.40 o 
   5   0   4      227.41      227.28     11.60 o 
   6   0   4     1691.09     1928.85     42.37 o 
   7   0   4       83.13       66.29      8.87 o 
   8   0   4       35.12       30.26      8.93 o 
   9   0   4     1630.94     1621.46     57.20 o 
  10   0   4      608.35      579.19     34.64 o 
 -12   1   4        0.02       -0.79     11.50 o 
 -11   1   4        0.04        2.12     11.92 o 
 -10   1   4       26.76       19.24     12.74 o 
  -9   1   4        7.26        4.66      6.71 o 
  -8   1   4        1.54       -5.56      5.53 o 
  -7   1   4     1407.48     1709.33     33.32 o 
  -6   1   4      948.24     1043.26     32.62 o 
  -5   1   4     7763.56     8404.23    116.33 o 
  -4   1   4      526.54      618.54     14.95 o 
  -3   1   4     2573.75     2614.44     34.12 o 
  -2   1   4      633.57      592.58     11.01 o 
  -1   1   4      109.01      123.99      6.36 o 
   0   1   4       49.49       52.49      5.00 o 
   1   1   4      498.09      459.69      9.32 o 
   2   1   4      992.97     1002.88     19.44 o 
   3   1   4       47.18       46.53      4.05 o 
   4   1   4        8.83        6.95      3.38 o 
   5   1   4      194.33      233.36      8.60 o 
   6   1   4       24.04       26.28      5.35 o 
   7   1   4       66.07       61.58      6.11 o 
   8   1   4      887.81      888.63     24.95 o 
   9   1   4      176.62      184.23     16.76 o 
  10   1   4      231.18       68.81     14.61 o 
  11   1   4       19.25        5.47     11.41 o 
  12   1   4        0.19        0.70     14.78 o 
 -13   2   4      252.33      259.17     34.55 o 
 -12   2   4        4.36        0.42     14.74 o 
 -11   2   4      242.40      155.93     25.69 o 
 -10   2   4     1255.35     1142.72     55.01 o 
  -9   2   4       87.64       98.65     15.54 o 
  -8   2   4       18.37       12.12      6.46 o 
  -7   2   4       29.53       25.53      6.19 o 
  -6   2   4      244.46      284.72     16.08 o 
  -5   2   4      930.37      978.56     21.29 o 
  -4   2   4     1153.18     1240.74     20.10 o 
  -3   2   4       46.44       59.62      4.66 o 
  -2   2   4      792.36      923.57     16.40 o 
  -1   2   4     9246.11     9043.21    122.32 o 
   0   2   4     9827.02     9332.79    111.41 o 
   1   2   4     3206.32     3196.36     42.26 o 
   2   2   4      186.53      180.64     11.01 o 
   3   2   4       50.33       53.46      6.87 o 
   4   2   4        0.67        4.84      4.70 o 
   5   2   4      549.70      549.96     17.03 o 
   6   2   4        0.03       -0.34      3.51 o 
   7   2   4      154.70      148.25     17.91 o 
   8   2   4     3425.89     3429.25     77.32 o 
   9   2   4      802.07      811.50     32.41 o 
  10   2   4      205.63      182.24     25.08 o 
  11   2   4       99.72       55.83     19.74 o 
  12   2   4        0.97        8.75     15.99 o 
  13   2   4       75.56       69.92     24.12 o 
 -13   3   4        3.74       21.96     19.36 o 
 -12   3   4      132.18      212.91     32.40 o 
 -11   3   4      175.04      154.07     26.65 o 
 -10   3   4      300.76      281.20     33.35 o 
  -9   3   4      111.80      112.96     18.20 o 
  -8   3   4      746.18      762.37     36.72 o 
  -7   3   4       13.34        5.66      8.72 o 
  -6   3   4     2211.28     2271.73     40.33 o 
  -5   3   4       21.68       17.21      7.38 o 
  -4   3   4      482.49      539.20     13.06 o 
  -3   3   4      565.67      617.93     16.73 o 
  -2   3   4      653.16      688.26     19.45 o 
  -1   3   4     3581.97     3433.86     47.38 o 
   0   3   4     1234.95     1221.55     21.61 o 
   1   3   4      944.57      903.92     23.77 o 
   2   3   4     1157.66     1203.51     21.09 o 
   3   3   4      460.66      528.77     17.80 o 
   4   3   4        8.43        7.90      6.15 o 
   5   3   4       71.68       66.57      9.84 o 
   6   3   4      242.31      236.79     14.54 o 
   7   3   4      120.15       96.68     15.91 o 
   8   3   4     2005.14     2093.91     57.59 o 
   9   3   4      193.36      187.93     20.17 o 
  10   3   4        0.46       12.45     11.23 o 
  11   3   4      266.41      432.98     42.06 o 
  12   3   4      275.62      280.09     37.07 o 
 -12   4   4      237.43      225.42     33.87 o 
 -11   4   4      217.44      129.49     26.17 o 
 -10   4   4       33.58      -10.34     18.16 o 
  -9   4   4      575.46      528.89     37.40 o 
  -8   4   4        0.78       -2.32     10.75 o 
  -7   4   4        2.01        0.32      9.29 o 
  -6   4   4       61.22       55.66     18.22 o 
  -5   4   4       17.59       20.24      8.37 o 
  -4   4   4       31.64       46.89      5.78 o 
  -3   4   4      193.82      159.33      9.10 o 
  -2   4   4       37.20       32.21      5.80 o 
  -1   4   4     2122.91     2261.53     36.46 o 
   0   4   4     3856.96     3906.47     55.38 o 
   1   4   4      456.92      502.59     14.29 o 
   2   4   4       63.61       48.84      5.82 o 
   3   4   4     1464.34     1452.32     27.28 o 
   4   4   4       12.74       19.95      7.83 o 
   5   4   4      176.35      199.27     15.30 o 
   6   4   4      414.34      421.24     20.23 o 
   7   4   4      426.02      397.14     27.32 o 
   8   4   4        0.91       17.58     11.00 o 
   9   4   4      114.82      130.77     30.74 o 
  10   4   4        0.68        2.36     12.13 o 
  11   4   4      318.64      324.14     39.33 o 
  12   4   4        3.83       -9.36     18.21 o 
 -11   5   4       45.61       37.90     20.68 o 
 -10   5   4      246.62      185.55     24.90 o 
  -9   5   4     1182.63     1110.10     47.58 o 
  -8   5   4       12.28      -12.28     42.87 o 
  -7   5   4       34.00       55.35     15.14 o 
  -6   5   4        7.90       -6.35      9.72 o 
  -5   5   4        0.95       -8.07      8.25 o 
  -4   5   4      583.05      597.73     24.29 o 
  -3   5   4     1422.02     1496.37     29.08 o 
  -2   5   4      855.36      924.20     44.37 o 
  -1   5   4      312.34      352.44     14.09 o 
   0   5   4     1195.99     1242.80     26.55 o 
   1   5   4       77.63       86.91      8.50 o 
   2   5   4      376.56      404.51     16.64 o 
   3   5   4      919.62      995.00     36.24 o 
   4   5   4      679.76      640.57     25.26 o 
   5   5   4        0.71        1.12      7.75 o 
   6   5   4        2.16       -1.66     11.19 o 
   7   5   4       19.65        9.87     21.02 o 
   8   5   4        8.70       10.38     12.42 o 
   9   5   4        3.27       15.83     13.53 o 
  10   5   4      293.49      404.52     33.99 o 
  11   5   4       45.89       28.93     16.90 o 
 -10   6   4       59.04       21.36     17.76 o 
  -9   6   4      141.98      119.84     22.58 o 
  -8   6   4      327.18      367.80     32.57 o 
  -7   6   4      269.55      345.51     35.65 o 
  -6   6   4       72.09       88.72     21.10 o 
  -5   6   4       11.61        1.42     11.52 o 
  -4   6   4       25.14        9.13     12.91 o 
  -3   6   4     1393.92     1438.19     40.02 o 
  -2   6   4     1437.45     1490.32     39.74 o 
  -1   6   4      117.90      119.63     10.91 o 
   0   6   4      415.73      459.29     17.53 o 
   1   6   4       55.83       56.32      9.18 o 
   2   6   4     1118.38     1162.20     34.95 o 
   3   6   4       69.27       72.84     13.72 o 
   4   6   4      349.79      337.41     22.53 o 
   5   6   4       65.18       64.53     13.65 o 
   6   6   4        3.16      -10.28     10.89 o 
   7   6   4      138.77      144.58     28.08 o 
   8   6   4      171.30      164.47     23.48 o 
   9   6   4      310.71      302.72     30.97 o 
  10   6   4      247.18      271.54     31.28 o 
  -8   7   4      152.53       73.12     34.56 o 
  -7   7   4      348.72      345.30     32.98 o 
  -6   7   4       26.20       21.86     28.58 o 
  -5   7   4       20.67        9.02     27.76 o 
  -4   7   4      101.97       83.67     17.53 o 
  -3   7   4       21.68       16.09     17.66 o 
  -2   7   4      136.44      132.94     20.60 o 
  -1   7   4        6.37        0.76     13.77 o 
   0   7   4       42.70       42.52     12.10 o 
   1   7   4      263.12      290.91     26.48 o 
   2   7   4       22.92        4.78     15.99 o 
   3   7   4      292.51      303.15     25.57 o 
   4   7   4       61.89       68.65     15.23 o 
   5   7   4      427.64      413.30     32.59 o 
   6   7   4        1.32      -11.56     11.17 o 
   7   7   4       22.63       16.06     15.53 o 
   8   7   4       11.15        2.61     33.14 o 
  -6   8   4      460.28      410.92     36.45 o 
  -5   8   4       20.15      -13.82     49.75 o 
  -4   8   4      546.67      543.68     41.79 o 
  -3   8   4       45.38       -5.65     22.08 o 
  -2   8   4       39.46        3.97     20.27 o 
  -1   8   4      523.49      441.28     41.04 o 
   0   8   4      285.70      214.07     39.68 o 
   1   8   4      249.39      231.43     33.25 o 
   2   8   4        3.85      -19.80     13.20 o 
   3   8   4       21.73        7.89     13.08 o 
   4   8   4        9.39       -6.20     11.57 o 
   5   8   4        1.04      -19.86     13.24 o 
   6   8   4       21.92       19.47     17.21 o 
  -3   9   4        0.03      -46.94     31.65 o 
  -2   9   4        2.03      -54.71     36.47 o 
  -1   9   4      104.93       34.76     33.27 o 
   0   9   4      293.94      254.02     53.76 o 
   1   9   4        9.40      -29.67     22.95 o 
   2   9   4        5.98      -48.94     34.58 o 
 -12   1   5        6.47       -3.97     12.64 o 
 -11   1   5      220.98      250.17     29.42 o 
 -10   1   5      233.57      225.25     26.57 o 
  -9   1   5       73.77       81.30     11.25 o 
  -8   1   5       74.67       67.36      8.80 o 
  -7   1   5        0.08        4.19      7.43 o 
  -6   1   5     1919.46     2268.36     46.01 o 
  -5   1   5     7794.31     8814.29    121.79 o 
  -4   1   5      544.93      561.32     14.51 o 
  -3   1   5      664.69      561.97     13.76 o 
  -2   1   5     2681.00     2518.48     39.90 o 
  -1   1   5    10449.31    10319.97    120.96 o 
   0   1   5     4521.71     4394.35     61.30 o 
   1   1   5      206.72      224.02      7.03 o 
   2   1   5       70.27       64.81      4.55 o 
   3   1   5     1242.87     1257.50     31.45 o 
   4   1   5     1080.18     1236.94     20.44 o 
   5   1   5       39.14       53.78      5.18 o 
   6   1   5        5.18        2.48      3.68 o 
   7   1   5       15.28       17.66      5.31 o 
   8   1   5      455.36      483.99     18.01 o 
   9   1   5     1842.55     1972.94     51.60 o 
  10   1   5       24.51       -0.03      7.82 o 
  11   1   5       27.08       48.66     17.41 o 
 -13   2   5      159.07      277.23     35.92 o 
 -12   2   5       36.00       37.86     17.72 o 
 -11   2   5       44.28       58.46     18.96 o 
 -10   2   5       72.92       78.63     19.65 o 
  -9   2   5      959.84      710.88     40.47 o 
  -8   2   5       60.73       38.15     13.51 o 
  -7   2   5      429.30      474.16     16.37 o 
  -6   2   5     1011.83     1074.47     35.51 o 
  -5   2   5        1.68       10.72      7.21 o 
  -4   2   5      730.48      739.32     14.29 o 
  -3   2   5      277.82      297.84     14.68 o 
  -2   2   5     2591.93     2517.04     52.29 o 
  -1   2   5      856.34      750.30     25.52 o 
   0   2   5     1312.53     1339.90     21.51 o 
   1   2   5    11071.97    10731.59    127.34 o 
   2   2   5      445.28      424.75     10.85 o 
   3   2   5       41.01       68.99      4.44 o 
   4   2   5      243.91      276.12      7.91 o 
   5   2   5      170.65      156.22      7.49 o 
   6   2   5     2145.18     2105.55     33.93 o 
   7   2   5     2502.78     2614.29     49.15 o 
   8   2   5      743.25      721.34     29.99 o 
   9   2   5      270.60      292.60     31.31 o 
  10   2   5      257.39      239.88     29.25 o 
  11   2   5      347.15      372.22     38.10 o 
  12   2   5       39.45       -2.38     15.33 o 
  13   2   5       39.06       20.48     19.23 o 
 -13   3   5       44.56       26.00     19.07 o 
 -12   3   5      107.38      104.16     23.78 o 
 -11   3   5       13.58       21.59     17.42 o 
 -10   3   5      709.92      670.48     43.92 o 
  -9   3   5        0.48      -24.68     27.07 o 
  -8   3   5        2.91        6.61     11.77 o 
  -7   3   5      310.03      338.66     24.29 o 
  -6   3   5      154.10      171.80     17.81 o 
  -5   3   5        0.02        7.20      3.74 o 
  -4   3   5      864.26      967.32     18.77 o 
  -3   3   5      589.11      605.94     14.33 o 
  -2   3   5      315.90      313.64     10.51 o 
  -1   3   5     3172.74     3058.12     43.41 o 
   0   3   5      247.95      223.07      9.12 o 
   1   3   5     1305.70     1279.33     22.59 o 
   2   3   5        5.14       -0.84      3.64 o 
   3   3   5       16.72        9.40      5.12 o 
   4   3   5     1514.48     1560.65     34.34 o 
   5   3   5        6.02        6.17      6.37 o 
   6   3   5      291.26      268.45     15.55 o 
   7   3   5        0.46       -7.70      7.98 o 
   8   3   5      587.69      644.07     30.23 o 
   9   3   5        3.98       10.67     10.27 o 
  10   3   5      165.20      175.37     21.00 o 
  11   3   5        0.02       13.37     16.45 o 
  12   3   5       15.98       14.10     19.30 o 
 -12   4   5      204.05      204.95     32.87 o 
 -11   4   5       42.27        4.58     16.81 o 
 -10   4   5       62.55       24.28     33.21 o 
  -9   4   5       66.82       49.31     18.35 o 
  -8   4   5       65.46       71.81     15.85 o 
  -7   4   5        1.31       -6.80      9.03 o 
  -6   4   5      193.32      173.00     18.82 o 
  -5   4   5       48.11       42.43      9.51 o 
  -4   4   5       55.36       49.53      6.10 o 
  -3   4   5        0.52       -3.36      4.24 o 
  -2   4   5      297.21      289.09     11.57 o 
  -1   4   5     6007.47     6382.11     84.06 o 
   0   4   5       48.26       54.54      6.60 o 
   1   4   5      247.15      244.41     10.89 o 
   2   4   5      422.94      459.95     19.64 o 
   3   4   5        4.30       -3.97      3.01 o 
   4   4   5      110.99      115.66     12.48 o 
   5   4   5      159.57      170.16     14.77 o 
   6   4   5       88.83      113.27     12.64 o 
   7   4   5       40.51       50.91     14.03 o 
   8   4   5       45.50       49.45     14.02 o 
   9   4   5      138.99      143.24     19.65 o 
  10   4   5      850.28      881.19     41.05 o 
  11   4   5      499.48      551.69     49.22 o 
  12   4   5       73.77       98.24     26.92 o 
 -11   5   5       35.02        1.68     17.44 o 
 -10   5   5      170.58      184.91     25.89 o 
  -9   5   5      137.18      121.23     20.98 o 
  -8   5   5      421.54      376.22     31.61 o 
  -7   5   5       13.46       -1.95     20.42 o 
  -6   5   5       53.28       45.04     13.60 o 
  -5   5   5       50.62       52.64     20.03 o 
  -4   5   5      152.16      164.17     15.20 o 
  -3   5   5       17.23       30.50      6.72 o 
  -2   5   5      104.58       92.93      9.83 o 
  -1   5   5       75.60       76.73      8.55 o 
   0   5   5        1.02        0.36      5.06 o 
   1   5   5        4.16       -0.97      5.00 o 
   2   5   5       82.08       96.88     12.51 o 
   3   5   5       25.20       32.09     10.05 o 
   4   5   5       27.22       45.78     10.79 o 
   5   5   5        9.69       18.21      9.79 o 
   6   5   5      247.27      213.32     21.69 o 
   7   5   5       51.77       36.90     21.09 o 
   8   5   5       29.71       32.47     24.88 o 
   9   5   5        1.29       15.47     13.26 o 
  10   5   5        0.76       -1.88     13.27 o 
  11   5   5       22.11        6.23     15.12 o 
 -10   6   5       47.51       34.80     50.93 o 
  -9   6   5       17.80      -14.36     30.44 o 
  -8   6   5      648.43      643.20     54.55 o 
  -7   6   5        5.48        3.70     13.74 o 
  -6   6   5        1.61       10.71     12.26 o 
  -5   6   5       20.61       11.14     14.21 o 
  -4   6   5      250.17      204.92     18.26 o 
  -3   6   5      697.03      715.66     27.83 o 
  -2   6   5     1152.24     1182.36     35.75 o 
  -1   6   5     1062.94     1067.11     26.28 o 
   0   6   5     1475.59     1585.06     33.03 o 
   1   6   5      174.25      186.43     22.63 o 
   2   6   5      126.55      122.17     21.58 o 
   3   6   5       30.86       26.31     10.41 o 
   4   6   5      326.78      344.56     24.28 o 
   5   6   5      906.24      963.59     33.59 o 
   6   6   5       19.60        4.12     12.07 o 
   7   6   5       60.91       41.09     14.80 o 
   8   6   5        0.09        3.70     13.08 o 
   9   6   5       90.64      111.98     34.29 o 
  10   6   5        0.00      -16.72     11.15 o 
  -8   7   5       18.46       -5.79     42.52 o 
  -7   7   5      212.53      212.15     27.73 o 
  -6   7   5       42.68       20.16     15.45 o 
  -5   7   5        0.00       -2.89     11.91 o 
  -4   7   5        7.15        3.49     18.19 o 
  -3   7   5        3.78      -21.39     14.26 o 
  -2   7   5      188.82      182.44     25.32 o 
  -1   7   5       73.06       88.78     51.19 o 
   0   7   5        5.25      -11.85      9.98 o 
   1   7   5       53.41       39.37     12.77 o 
   2   7   5       53.47       55.51     18.20 o 
   3   7   5        9.45      -13.99      9.33 o 
   4   7   5       29.05        9.92     10.97 o 
   5   7   5       26.23       41.25     16.34 o 
   6   7   5        6.03        6.23     13.52 o 
   7   7   5      176.61      110.64     21.35 o 
   8   7   5       29.85       43.98     17.23 o 
  -6   8   5        6.97       14.70     16.37 o 
  -5   8   5       67.37       73.61     24.40 o 
  -4   8   5      388.68      391.81     67.29 o 
  -3   8   5       37.61       -8.57     24.66 o 
  -2   8   5        3.60      -29.05     19.37 o 
  -1   8   5      106.20       88.82     34.50 o 
   0   8   5      109.95       80.37     25.35 o 
   1   8   5       45.75       33.81     21.38 o 
   2   8   5       12.47      -16.43     11.69 o 
   3   8   5        7.84       12.64     18.19 o 
   4   8   5      310.76      275.15     28.66 o 
   5   8   5        1.20        4.05     13.91 o 
   6   8   5       37.54       20.96     30.95 o 
  -2   9   5        1.89      -22.44     41.45 o 
  -1   9   5      304.78      235.74     38.42 o 
   0   9   5       15.68       -4.42     24.47 o 
   1   9   5        0.03      -44.50     29.67 o 
   2   9   5        0.51      -32.27     21.51 o 
 -11   0   6       47.25       44.57     15.77 o 
 -10   0   6      288.54      270.07     27.41 o 
  -9   0   6      391.93      328.12     28.05 o 
  -8   0   6        1.88        1.56      5.47 o 
  -7   0   6      439.56      384.47     24.40 o 
  -6   0   6      118.59      121.56     10.22 o 
  -5   0   6        5.53        6.14      5.46 o 
  -4   0   6     2635.16     2512.41     48.69 o 
  -3   0   6      120.52       99.01      8.04 o 
  -2   0   6    16358.48    16026.56    261.09 o 
  -1   0   6      605.87      595.35     16.59 o 
   0   0   6     4871.13     4684.61     94.13 o 
   1   0   6      819.34      724.84     23.35 o 
   2   0   6      496.41      439.18     14.61 o 
   3   0   6      407.24      380.84     22.24 o 
   4   0   6      135.11      105.43     48.08 o 
   5   0   6     3358.47     3791.31     95.29 o 
   6   0   6      140.15      135.93     11.27 o 
   7   0   6      404.31      428.77     18.63 o 
   8   0   6    26559.76    26961.69    446.09 o 
   9   0   6      313.30      326.19     27.43 o 
  10   0   6     1492.97     1582.65     59.75 o 
 -12   1   6      126.36       99.50     22.58 o 
 -11   1   6      584.63      576.30     39.13 o 
 -10   1   6      131.40       92.25     12.87 o 
  -9   1   6       11.11        8.00      7.51 o 
  -8   1   6       19.59       17.53      6.55 o 
  -7   1   6       88.34       95.38      9.08 o 
  -6   1   6      435.22      492.79     15.72 o 
  -5   1   6     2782.09     3003.74     48.19 o 
  -4   1   6      642.71      642.22     15.87 o 
  -3   1   6      396.10      355.88     21.14 o 
  -2   1   6      342.79      293.21     22.81 o 
  -1   1   6      203.52      175.05      8.46 o 
   0   1   6     1787.17     1705.31     29.47 o 
   1   1   6        1.73        0.76      4.42 o 
   2   1   6      366.79      340.31      9.06 o 
   3   1   6      866.23      864.79     23.56 o 
   4   1   6      100.20      137.62      7.03 o 
   5   1   6       24.96       24.28      4.52 o 
   6   1   6       37.11       49.97      8.32 o 
   7   1   6      179.75      183.96     11.05 o 
   8   1   6      172.53      179.66     10.40 o 
   9   1   6     2681.11     2637.05     70.15 o 
  10   1   6       19.01       -8.53      6.71 o 
  11   1   6      113.37       70.60     18.73 o 
 -13   2   6        0.50        4.79     16.70 o 
 -12   2   6       59.64       20.83     16.93 o 
 -11   2   6      377.25      341.57     35.23 o 
 -10   2   6      815.29      812.59     46.48 o 
  -9   2   6       48.96       29.15     13.72 o 
  -8   2   6       36.35       12.37      6.54 o 
  -7   2   6       34.24       44.50      9.49 o 
  -6   2   6      947.18     1041.71     24.21 o 
  -5   2   6       62.20       61.33      6.65 o 
  -4   2   6      132.26      175.29      9.48 o 
  -3   2   6     2232.15     2151.79     36.87 o 
  -2   2   6     2317.53     2338.02     33.46 o 
  -1   2   6      328.84      374.22     15.27 o 
   0   2   6     2324.88     2253.21     32.46 o 
   1   2   6     1066.56     1027.48     18.12 o 
   2   2   6       89.98       67.78      5.00 o 
   3   2   6      513.01      482.87     12.01 o 
   4   2   6       21.71       13.64      3.51 o 
   5   2   6     1392.47     1545.69     25.30 o 
   6   2   6      173.41      166.44     11.95 o 
   7   2   6     3659.54     3641.47     63.82 o 
   8   2   6     1011.93     1007.20     36.17 o 
   9   2   6     4876.18     4990.72    106.15 o 
  10   2   6      423.71      434.92     29.21 o 
  11   2   6      120.13      161.49     26.49 o 
  12   2   6        2.46        3.81     16.38 o 
  13   2   6       79.86      141.79     29.61 o 
 -12   3   6       21.79       55.07     20.76 o 
 -11   3   6       18.00       15.91     15.64 o 
 -10   3   6      192.98      197.96     27.37 o 
  -9   3   6      259.92      238.77     23.35 o 
  -8   3   6       89.84      125.89     17.69 o 
  -7   3   6      161.33      175.37     18.43 o 
  -6   3   6      715.19      837.17     21.56 o 
  -5   3   6       51.16       44.17      7.43 o 
  -4   3   6     2772.26     3092.41     61.40 o 
  -3   3   6     1475.03     1563.89     26.46 o 
  -2   3   6       21.12       25.44      9.48 o 
  -1   3   6      863.64      886.53     18.28 o 
   0   3   6       21.86       20.49      4.20 o 
   1   3   6      276.90      285.69     10.34 o 
   2   3   6      108.62      116.35      6.77 o 
   3   3   6        2.98        4.12      3.33 o 
   4   3   6       33.93       45.28      8.26 o 
   5   3   6        5.61       11.38      6.83 o 
   6   3   6       38.18       45.75     10.89 o 
   7   3   6       62.44       57.25      9.74 o 
   8   3   6      495.37      510.97     27.27 o 
   9   3   6     1382.30     1549.11    129.75 o 
  10   3   6     1402.64     1591.30     52.89 o 
  11   3   6      107.67      108.74     24.21 o 
  12   3   6       28.71       39.06     20.97 o 
 -12   4   6       28.67       -0.05     16.85 o 
 -11   4   6        0.16       -7.54     14.82 o 
 -10   4   6       41.12       17.70     14.97 o 
  -9   4   6      209.84      207.46     25.22 o 
  -8   4   6       29.10       -3.34     10.50 o 
  -7   4   6      155.40      128.42     18.19 o 
  -6   4   6       26.19       39.03     12.06 o 
  -5   4   6      179.43      180.56     14.34 o 
  -4   4   6      493.23      552.86     27.12 o 
  -3   4   6      191.42      223.97     11.13 o 
  -2   4   6     5158.12     5710.36     92.29 o 
  -1   4   6     8232.65     8540.50    108.58 o 
   0   4   6     1716.90     1731.85     30.60 o 
   1   4   6     1299.98     1296.77     25.10 o 
   2   4   6     1447.12     1550.32     33.44 o 
   3   4   6      192.63      240.54     12.52 o 
   4   4   6       45.51       28.11      8.92 o 
   5   4   6       15.57       19.98      8.20 o 
   6   4   6       34.61       35.68      9.83 o 
   7   4   6       76.09       77.08     15.12 o 
   8   4   6     1318.90     1499.40     55.39 o 
   9   4   6        0.67       -6.03     10.46 o 
  10   4   6      411.27      438.28     32.42 o 
  11   4   6      733.30      799.62     41.12 o 
  12   4   6        0.21      -18.45     17.43 o 
 -11   5   6        4.03       24.10     20.22 o 
 -10   5   6       97.98       77.64     20.78 o 
  -9   5   6      301.47      278.89     41.49 o 
  -8   5   6      324.82      268.91     27.62 o 
  -7   5   6      163.43      148.72     26.84 o 
  -6   5   6       42.21       16.25     12.02 o 
  -5   5   6       12.95       11.93     11.88 o 
  -4   5   6       19.13        5.48     13.85 o 
  -3   5   6      510.96      531.25     17.02 o 
  -2   5   6      269.23      273.58     15.97 o 
  -1   5   6       68.72       69.77      9.07 o 
   0   5   6       62.08       82.41      8.55 o 
   1   5   6      551.41      555.71     20.90 o 
   2   5   6      324.98      325.71     13.43 o 
   3   5   6       17.90       13.27      8.78 o 
   4   5   6      400.06      406.91     21.51 o 
   5   5   6       31.96       39.02     11.17 o 
   6   5   6      771.43      760.93     28.27 o 
   7   5   6       16.61       18.70     11.51 o 
   8   5   6      124.35      116.55     24.08 o 
   9   5   6       74.84       79.16     17.39 o 
  10   5   6        4.85       10.67     14.05 o 
  11   5   6       19.67       16.27     15.01 o 
 -10   6   6      198.86      203.55     28.72 o 
  -9   6   6        2.15       -6.61     36.54 o 
  -8   6   6        9.33       14.05     28.78 o 
  -7   6   6       30.15       35.72     16.52 o 
  -6   6   6       44.75       37.24     15.53 o 
  -5   6   6       21.98       12.36     12.54 o 
  -4   6   6        6.72      -13.61      9.08 o 
  -3   6   6       19.05       19.45      9.93 o 
  -2   6   6      534.97      544.06     18.99 o 
  -1   6   6     1978.74     1997.36     38.36 o 
   0   6   6     1267.82     1302.35     29.48 o 
   1   6   6       73.47       65.91     12.61 o 
   2   6   6        0.62       -0.59     11.85 o 
   3   6   6       45.58       26.18     10.89 o 
   4   6   6       36.58       27.12     14.01 o 
   5   6   6      342.37      350.77     23.31 o 
   6   6   6      936.87     1028.56     65.20 o 
   7   6   6      370.29      429.84     32.83 o 
   8   6   6        1.47      -14.01     11.89 o 
   9   6   6       77.91       83.56     36.92 o 
  10   6   6       15.82        9.67     16.62 o 
  -8   7   6        7.43      -15.79     13.95 o 
  -7   7   6      133.24      152.08     24.16 o 
  -6   7   6      506.56      535.68     61.63 o 
  -5   7   6        9.18        6.69     13.09 o 
  -4   7   6      120.66       83.64     18.28 o 
  -3   7   6        2.57      -10.55     10.25 o 
  -2   7   6      217.44      199.16     18.86 o 
  -1   7   6       19.03        5.80     10.73 o 
   0   7   6        0.72       -0.63     14.63 o 
   1   7   6       18.09       19.03     11.29 o 
   2   7   6       20.17        7.87     11.00 o 
   3   7   6      188.35      174.66     18.70 o 
   4   7   6       42.15       20.64     15.17 o 
   5   7   6      402.88      425.64     33.06 o 
   6   7   6       48.48       73.89     17.73 o 
   7   7   6        8.64        2.83     28.45 o 
   8   7   6        2.74       -0.21     14.17 o 
  -6   8   6      512.16      549.74     46.19 o 
  -5   8   6      266.78      239.14     28.45 o 
  -4   8   6      245.80      224.89     27.16 o 
  -3   8   6        0.31      -18.75     12.50 o 
  -2   8   6        0.06      -43.80     29.20 o 
  -1   8   6      168.19      129.02     28.41 o 
   0   8   6      110.03       78.35     24.62 o 
   1   8   6        6.31      -25.59     17.06 o 
   2   8   6        0.52      -16.09     10.72 o 
   3   8   6       89.07       91.75     17.09 o 
   4   8   6       15.81        6.96     14.81 o 
   5   8   6      254.00      246.36     29.24 o 
   6   8   6        1.14      -18.83     12.55 o 
  -2   9   6        0.14      -36.70     24.47 o 
  -1   9   6        1.35        2.86     42.31 o 
   0   9   6       20.00      -21.38     23.32 o 
   1   9   6       15.32      -48.56     32.37 o 
   2   9   6        6.95      -10.29     23.37 o 
 -12   1   7       11.13        4.76     13.82 o 
 -11   1   7        3.29        4.65     13.26 o 
 -10   1   7       45.10       35.65     10.05 o 
  -9   1   7      240.93      249.13     41.03 o 
  -8   1   7       43.61       55.13      8.92 o 
  -7   1   7      100.12       81.23      8.98 o 
  -6   1   7     2839.25     2949.08     49.17 o 
  -5   1   7        1.98       -2.21      3.85 o 
  -4   1   7     1637.20     1710.98     25.90 o 
  -3   1   7       73.43       99.95     10.67 o 
  -2   1   7      565.81      502.93     11.54 o 
  -1   1   7     5509.23     5206.21     64.70 o 
   0   1   7      768.95      701.01     16.81 o 
   1   1   7     3398.80     3077.51     40.89 o 
   2   1   7      437.96      417.14     10.71 o 
   3   1   7      123.58      116.07      6.36 o 
   4   1   7     1599.82     1818.95     34.64 o 
   5   1   7      616.39      678.50     20.01 o 
   6   1   7        6.78        5.48      4.17 o 
   7   1   7      218.41      224.69     10.70 o 
   8   1   7      148.45      168.83     10.21 o 
   9   1   7       17.30       33.94     10.41 o 
  10   1   7      196.85        3.77      7.94 o 
  11   1   7       32.38       50.58     17.52 o 
 -13   2   7       48.93       64.91     22.51 o 
 -12   2   7      344.67      322.08     36.57 o 
 -11   2   7      138.06      116.32     23.19 o 
 -10   2   7       56.22       89.33     20.65 o 
  -9   2   7      115.94      115.64     20.25 o 
  -8   2   7      120.92      139.13     11.68 o 
  -7   2   7        0.33       -0.72      7.16 o 
  -6   2   7       53.69       60.26      7.55 o 
  -5   2   7      143.71      138.69      9.34 o 
  -4   2   7       17.74       23.55      3.93 o 
  -3   2   7       30.33       24.18      4.09 o 
  -2   2   7       85.10      102.61      6.37 o 
  -1   2   7      110.84      125.51      7.70 o 
   0   2   7     1628.80     1592.78     25.24 o 
   1   2   7      182.62      165.40      7.45 o 
   2   2   7      645.70      642.16     13.71 o 
   3   2   7     1895.58     2027.52     36.21 o 
   4   2   7     1698.99     1732.19     32.03 o 
   5   2   7     2972.40     3072.59     43.53 o 
   6   2   7       22.44       24.37      5.10 o 
   7   2   7        0.41        1.51      6.79 o 
   8   2   7      407.58      383.77     29.60 o 
   9   2   7      238.54      231.46     21.04 o 
  10   2   7      418.00      452.75     29.59 o 
  11   2   7       16.69      -10.14     12.72 o 
  12   2   7       54.77       12.92     17.59 o 
 -12   3   7        3.41       14.75     17.55 o 
 -11   3   7      237.53      237.40     32.28 o 
 -10   3   7      499.90      515.78     44.60 o 
  -9   3   7       84.25       65.30     38.95 o 
  -8   3   7      230.61      208.10     21.42 o 
  -7   3   7      156.29      176.98     18.90 o 
  -6   3   7      834.39      865.54     34.46 o 
  -5   3   7       25.95       16.07      5.12 o 
  -4   3   7        9.29       11.35      4.25 o 
  -3   3   7        0.72        0.68      4.30 o 
  -2   3   7      715.25      663.32     15.62 o 
  -1   3   7      650.37      717.16     16.44 o 
   0   3   7      122.18      143.44      8.14 o 
   1   3   7      444.23      459.86     12.67 o 
   2   3   7      932.82      913.77     18.29 o 
   3   3   7      413.51      403.81     11.05 o 
   4   3   7      747.00      766.40     15.15 o 
   5   3   7      139.28      120.48     11.99 o 
   6   3   7       22.03       34.05      8.85 o 
   7   3   7      321.64      326.12     29.33 o 
   8   3   7        1.79        6.01     10.24 o 
   9   3   7       47.68       46.47     13.82 o 
  10   3   7       18.70        9.60     11.99 o 
  11   3   7        1.28      -18.21     12.14 o 
  12   3   7      101.04      150.36     28.75 o 
 -12   4   7       22.11       26.22     21.02 o 
 -11   4   7      394.52      357.17     40.14 o 
 -10   4   7       58.25       49.33     18.62 o 
  -9   4   7      261.94      244.75     25.67 o 
  -8   4   7      406.31      379.85     57.34 o 
  -7   4   7      247.25      246.48     23.80 o 
  -6   4   7       70.56       57.75     14.05 o 
  -5   4   7       77.42       95.65      7.94 o 
  -4   4   7       11.92       23.12      5.65 o 
  -3   4   7        6.73       11.25      5.22 o 
  -2   4   7      674.92      731.97     23.05 o 
  -1   4   7       71.33       60.04      7.10 o 
   0   4   7     1330.17     1357.79     26.27 o 
   1   4   7      742.43      802.14     19.00 o 
   2   4   7      119.02      154.69      9.18 o 
   3   4   7     1048.24     1053.73     21.17 o 
   4   4   7      782.23      779.50     25.68 o 
   5   4   7      321.54      352.10     19.60 o 
   6   4   7     1072.06     1141.67     32.53 o 
   7   4   7     1774.59     1787.10     54.21 o 
   8   4   7      924.84      972.08    102.03 o 
   9   4   7      261.10      314.25     41.50 o 
  10   4   7       15.22       25.34     13.78 o 
  11   4   7      167.14      226.74     26.64 o 
  12   4   7       68.21       63.84     24.63 o 
 -11   5   7       19.83       -8.79     16.96 o 
 -10   5   7        0.82      -16.13     55.19 o 
  -9   5   7       10.92      -10.75     38.42 o 
  -8   5   7      142.09      137.06     21.17 o 
  -7   5   7      406.32      394.66     30.65 o 
  -6   5   7        7.11        6.60     11.61 o 
  -5   5   7       73.42       63.91     19.86 o 
  -4   5   7      236.54      261.12     26.13 o 
  -3   5   7      162.02      149.25     11.58 o 
  -2   5   7      838.71      817.48     23.78 o 
  -1   5   7      810.03      858.55     21.85 o 
   0   5   7     1564.81     1695.24     32.53 o 
   1   5   7        2.23        2.09      5.29 o 
   2   5   7       16.03       26.41      6.40 o 
   3   5   7       72.57       96.18     12.99 o 
   4   5   7       51.28       34.63     12.80 o 
   5   5   7       10.36       13.91      9.03 o 
   6   5   7       66.63       90.49     18.05 o 
   7   5   7      408.12      427.22     69.00 o 
   8   5   7      142.44      175.54     23.31 o 
   9   5   7        1.84       -2.25     12.42 o 
  10   5   7       51.10       71.03     19.12 o 
  11   5   7       52.53       38.55     18.11 o 
 -10   6   7       63.17       34.81     18.50 o 
  -9   6   7       68.93       71.68     20.02 o 
  -8   6   7        4.51      -21.51     54.65 o 
  -7   6   7      228.33      255.93     27.61 o 
  -6   6   7       66.43       64.91     16.26 o 
  -5   6   7      354.01      362.51     29.68 o 
  -4   6   7       23.73       -8.28     16.11 o 
  -3   6   7       56.94       59.28     15.87 o 
  -2   6   7       20.16       19.00      7.46 o 
  -1   6   7      388.89      359.80     18.27 o 
   0   6   7      525.16      526.81     18.87 o 
   1   6   7      374.59      417.15     41.32 o 
   2   6   7        3.42        5.98     11.64 o 
   3   6   7       50.85       67.57     14.67 o 
   4   6   7      330.07      374.91     28.51 o 
   5   6   7      401.12      507.15     48.46 o 
   6   6   7      178.71      197.61     22.85 o 
   7   6   7       57.18       84.49     18.22 o 
   8   6   7       29.12        9.53     15.35 o 
   9   6   7        3.47       -0.64     14.26 o 
  10   6   7       86.04       69.72     20.41 o 
  -8   7   7      229.55      233.29     29.79 o 
  -7   7   7       18.27        8.36     15.60 o 
  -6   7   7      187.23      168.95     36.71 o 
  -5   7   7      654.87      656.33     37.43 o 
  -4   7   7       70.81       44.13     31.42 o 
  -3   7   7        1.43      -11.98     10.02 o 
  -2   7   7      109.55      117.76     15.58 o 
  -1   7   7     2570.11     2544.64     58.39 o 
   0   7   7       59.96       51.16     13.01 o 
   1   7   7       15.78       12.64     11.43 o 
   2   7   7        4.18        3.01     10.62 o 
   3   7   7      326.19      282.19     22.62 o 
   4   7   7      215.42      212.51     49.36 o 
   5   7   7        4.82       11.12     11.42 o 
   6   7   7      144.61      146.91     22.53 o 
   7   7   7      241.03      268.94     28.76 o 
   8   7   7       75.61       70.36     20.77 o 
  -6   8   7       65.07       41.08     37.89 o 
  -5   8   7        1.86      -17.90     15.09 o 
  -4   8   7      295.43      286.34     42.01 o 
  -3   8   7      200.90      187.87     48.38 o 
  -2   8   7        0.34      -28.42     20.08 o 
  -1   8   7        2.43      -17.62     18.18 o 
   0   8   7      153.86       98.17     25.51 o 
   1   8   7      146.06      124.55     24.07 o 
   2   8   7       49.42       36.39     17.00 o 
   3   8   7       26.78        3.63     14.13 o 
   4   8   7        0.28       -7.82     11.53 o 
   5   8   7      309.74      283.38     30.99 o 
   6   8   7        3.04      -15.86     14.07 o 
  -2   9   7        2.59      -36.55     24.37 o 
  -1   9   7      440.30      414.40     74.72 o 
   0   9   7        2.58      -28.72     22.08 o 
   1   9   7       10.81      -21.86     25.23 o 
   2   9   7       18.93      -25.57     20.78 o 
 -11   0   8        9.82        9.31     12.36 o 
 -10   0   8     4421.74     2839.29     90.96 o 
  -9   0   8        4.70       -5.96      5.02 o 
  -8   0   8      576.28      523.62     30.36 o 
  -7   0   8     1232.77     1411.10     34.66 o 
  -6   0   8     1208.88     1323.80     32.61 o 
  -5   0   8      323.88      377.63     15.48 o 
  -4   0   8       11.38       28.60      6.40 o 
  -3   0   8      240.17      268.60     12.48 o 
  -2   0   8      762.49      705.13     31.00 o 
  -1   0   8       30.79       17.22      5.62 o 
   0   0   8    12556.07    11647.78    193.70 o 
   1   0   8       15.84       10.47      5.21 o 
   2   0   8     5880.12     5110.94    139.88 o 
   3   0   8      433.68      427.65     16.09 o 
   4   0   8      407.64      450.54     28.61 o 
   5   0   8     2624.58     2712.91     73.60 o 
   6   0   8       22.45       35.44      9.93 o 
   7   0   8     1076.05     1157.22     33.04 o 
   8   0   8      319.12      317.22     22.96 o 
   9   0   8     1055.81     1049.42     33.92 o 
  10   0   8     2183.81     2200.13     73.77 o 
 -12   1   8        0.02       -1.10     13.38 o 
 -11   1   8      693.27      686.84     42.85 o 
 -10   1   8       89.41       65.42     11.87 o 
  -9   1   8       19.96       13.01      8.00 o 
  -8   1   8       54.05       56.47      9.54 o 
  -7   1   8      322.45      331.27     14.58 o 
  -6   1   8      668.27      770.51     20.47 o 
  -5   1   8        7.26       13.69      3.81 o 
  -4   1   8       81.42       61.64      6.40 o 
  -3   1   8      366.91      338.71      9.70 o 
  -2   1   8      540.51      454.52     23.03 o 
  -1   1   8     2902.09     2870.00     39.08 o 
   0   1   8     2116.53     2041.28     29.62 o 
   1   1   8      192.11      170.88      8.54 o 
   2   1   8      835.07      815.42     16.02 o 
   3   1   8     3364.97     3251.09     49.65 o 
   4   1   8      103.57      107.24     19.14 o 
   5   1   8       98.11      100.65     10.71 o 
   6   1   8       78.86       79.56      7.07 o 
   7   1   8        0.38        1.84      4.88 o 
   8   1   8      160.34      198.82     13.05 o 
   9   1   8      575.95      578.66     47.35 o 
  10   1   8        7.75      -10.23      6.82 o 
  11   1   8      139.11       91.70     20.54 o 
 -13   2   8       88.49      117.64     25.59 o 
 -12   2   8       38.08       43.09     19.13 o 
 -11   2   8      266.17      228.69     30.73 o 
 -10   2   8      205.30      170.02     24.99 o 
  -9   2   8      524.01      469.18     33.86 o 
  -8   2   8        1.47        2.05      6.31 o 
  -7   2   8       12.04       12.24      6.67 o 
  -6   2   8      137.01      160.03     10.84 o 
  -5   2   8      542.77      584.86     13.32 o 
  -4   2   8       30.67       26.33      4.19 o 
  -3   2   8        3.52       12.51      3.85 o 
  -2   2   8      902.58      897.05     21.43 o 
  -1   2   8      997.03     1039.14     29.42 o 
   0   2   8     1273.29     1243.17     21.62 o 
   1   2   8     2298.70     2169.35     32.33 o 
   2   2   8       61.26       53.39      6.08 o 
   3   2   8     1414.56     1433.86     23.97 o 
   4   2   8     1471.41     1590.19     29.93 o 
   5   2   8      954.13      921.77     18.58 o 
   6   2   8      334.71      330.07     11.94 o 
   7   2   8       34.86       34.99      8.94 o 
   8   2   8     3692.82     3749.66     84.07 o 
   9   2   8     1681.53     1798.63    116.32 o 
  10   2   8      270.39      302.04     24.68 o 
  11   2   8      213.71      307.47     35.01 o 
  12   2   8        2.14       -8.91     15.67 o 
 -12   3   8      317.19      293.01     37.24 o 
 -11   3   8       65.16       81.06     21.55 o 
 -10   3   8       35.49       40.08     17.43 o 
  -9   3   8        8.91        6.13     17.75 o 
  -8   3   8       69.52       49.65     13.70 o 
  -7   3   8        2.69        8.07     13.44 o 
  -6   3   8     1326.33     1434.28     31.38 o 
  -5   3   8       15.34       21.46      4.85 o 
  -4   3   8      308.76      338.33     11.69 o 
  -3   3   8     3239.57     3199.19     46.38 o 
  -2   3   8      951.85      949.10     19.79 o 
  -1   3   8      612.55      620.98     15.49 o 
   0   3   8      238.11      229.52      9.74 o 
   1   3   8      223.70      256.63     10.09 o 
   2   3   8      223.55      215.71      9.69 o 
   3   3   8       31.70       30.99      4.45 o 
   4   3   8     1087.31     1109.40     20.48 o 
   5   3   8      573.17      590.23     21.40 o 
   6   3   8      278.06      292.50     17.20 o 
   7   3   8       27.22       33.66      9.41 o 
   8   3   8      222.96      232.96     27.63 o 
   9   3   8        6.77       -9.16     11.52 o 
  10   3   8      124.53      157.60     20.48 o 
  11   3   8       40.37       20.37     17.62 o 
  12   3   8       28.77       37.36     20.68 o 
 -12   4   8       41.61        8.38     18.33 o 
 -11   4   8        1.35       11.15     16.23 o 
 -10   4   8       85.42      105.01     23.73 o 
  -9   4   8       36.59       10.51     17.67 o 
  -8   4   8      117.40      120.54     28.70 o 
  -7   4   8      481.45      529.76     53.43 o 
  -6   4   8      794.30      837.48     46.18 o 
  -5   4   8        9.94       11.49      6.85 o 
  -4   4   8      863.48      847.84     19.94 o 
  -3   4   8     1280.39     1396.36     27.00 o 
  -2   4   8      539.49      557.36     20.70 o 
  -1   4   8     3937.22     3950.27     57.23 o 
   0   4   8     4414.96     4407.02     65.27 o 
   1   4   8      126.08      119.77      8.75 o 
   2   4   8        0.03       -2.27      4.05 o 
   3   4   8      689.32      732.24     17.41 o 
   4   4   8      407.80      454.88     23.55 o 
   5   4   8     1001.40     1081.65     31.45 o 
   6   4   8     1959.15     2004.87     45.95 o 
   7   4   8     1639.05     1736.23     54.05 o 
   8   4   8        0.20       10.88     11.41 o 
   9   4   8      197.40      195.59     30.92 o 
  10   4   8        4.34      -10.98     11.28 o 
  11   4   8       12.75       19.12     14.75 o 
  12   4   8        0.75       -9.97     18.07 o 
 -11   5   8       48.87       55.54     23.41 o 
 -10   5   8       53.63       21.36     26.15 o 
  -9   5   8        1.22      -18.26     19.34 o 
  -8   5   8       29.31       21.67     24.48 o 
  -7   5   8      211.20      239.98     25.15 o 
  -6   5   8        4.31        3.21     11.02 o 
  -5   5   8      855.75      899.01     38.24 o 
  -4   5   8       34.44       47.45     10.95 o 
  -3   5   8       55.66       68.72      9.47 o 
  -2   5   8       85.84      101.98     15.03 o 
  -1   5   8      316.22      316.90     23.70 o 
   0   5   8      654.00      675.14     19.32 o 
   1   5   8      212.41      229.50     12.82 o 
   2   5   8        6.93        7.77      5.50 o 
   3   5   8       30.59       15.60      9.51 o 
   4   5   8       41.29       10.18     15.60 o 
   5   5   8       37.82       38.13     10.40 o 
   6   5   8        6.85        7.67      9.55 o 
   7   5   8       12.55       21.45     12.21 o 
   8   5   8      316.13      338.16     29.44 o 
   9   5   8      220.12      268.49     26.92 o 
  10   5   8      189.48      176.72     24.39 o 
  11   5   8       12.51       -4.85     14.05 o 
 -10   6   8       18.41       22.04     51.26 o 
  -9   6   8        0.03      -31.88     25.16 o 
  -8   6   8      225.12      199.96     26.39 o 
  -7   6   8      301.63      325.33     42.66 o 
  -6   6   8      575.11      633.56     36.84 o 
  -5   6   8     1016.74      980.25     68.95 o 
  -4   6   8       56.60       77.48     27.44 o 
  -3   6   8        0.45       -5.16     14.93 o 
  -2   6   8       33.33       50.40     11.29 o 
  -1   6   8        8.85        9.26      6.90 o 
   0   6   8      493.61      483.59     18.68 o 
   1   6   8      291.27      289.78     20.40 o 
   2   6   8        1.36        7.01      9.13 o 
   3   6   8        0.40       -3.19      8.68 o 
   4   6   8       18.24       -1.61      9.51 o 
   5   6   8      104.19       89.23     14.52 o 
   6   6   8       39.38       35.33     14.73 o 
   7   6   8      644.46      749.31     44.55 o 
   8   6   8       72.81       63.08     17.43 o 
   9   6   8       94.00      102.16     20.95 o 
  10   6   8       74.21      105.45     22.22 o 
  -8   7   8      103.71       66.66     20.48 o 
  -7   7   8        0.02      -19.10     14.42 o 
  -6   7   8       17.53       11.04     47.21 o 
  -5   7   8      278.38      250.71     27.11 o 
  -4   7   8      299.46      267.54     27.45 o 
  -3   7   8      105.31       77.48     14.55 o 
  -2   7   8      360.79      411.53     25.64 o 
  -1   7   8       33.95       31.67     14.05 o 
   0   7   8       33.70        8.13     11.11 o 
   1   7   8       11.84       -1.11     13.27 o 
   2   7   8        1.40      -20.06     13.37 o 
   3   7   8       69.82       77.99     17.48 o 
   4   7   8       69.43       40.63     13.73 o 
   5   7   8       53.04       63.89     15.18 o 
   6   7   8      355.19      384.19     32.82 o 
   7   7   8       17.78        5.16     13.15 o 
   8   7   8      252.37      326.32     79.01 o 
  -6   8   8      201.30      221.40     73.87 o 
  -5   8   8      440.41      431.68     36.95 o 
  -4   8   8        1.33      -27.40     23.78 o 
  -3   8   8       19.57        7.89     14.31 o 
  -2   8   8        9.42      -27.71     18.58 o 
  -1   8   8      124.14       92.62     26.10 o 
   0   8   8      111.74       75.65     24.35 o 
   1   8   8        4.20        6.67     12.80 o 
   2   8   8       39.78       23.90     13.80 o 
   3   8   8       38.60       13.26     19.75 o 
   4   8   8       99.56      119.96     19.24 o 
   5   8   8      274.70      312.55     31.66 o 
   6   8   8      199.40      186.63     27.14 o 
  -1   9   8        9.65      -16.31     23.89 o 
   0   9   8      122.50       41.62     26.90 o 
   1   9   8        2.71       -0.01     23.45 o 
 -12   1   9        7.23       17.66     15.67 o 
 -11   1   9       20.20       18.85     14.01 o 
 -10   1   9      327.08      272.77     35.59 o 
  -9   1   9        5.94        4.03      7.43 o 
  -8   1   9        2.24        0.43      6.59 o 
  -7   1   9       49.40       83.90     10.94 o 
  -6   1   9       10.19       11.75      4.10 o 
  -5   1   9     1417.78     1554.24     29.84 o 
  -4   1   9      171.86      169.26      8.14 o 
  -3   1   9      124.79      122.74      7.00 o 
  -2   1   9      335.75      382.27     10.99 o 
  -1   1   9        0.62        2.30      3.40 o 
   0   1   9     2293.58     2270.94     32.81 o 
   1   1   9      269.98      248.25     10.96 o 
   2   1   9      572.87      621.30     14.11 o 
   3   1   9     4300.26     4555.60     59.72 o 
   4   1   9      583.62      623.76     19.60 o 
   5   1   9       50.01       47.12      5.78 o 
   6   1   9       37.03       45.89      6.33 o 
   7   1   9     1375.67     1359.40     26.36 o 
   8   1   9     2887.24     2969.18     52.75 o 
   9   1   9     1864.98     1866.44    131.22 o 
  10   1   9       21.89       -5.43      7.54 o 
  11   1   9        5.42       25.79     15.23 o 
 -13   2   9        0.17      -14.98     14.27 o 
 -12   2   9       27.87       38.23     18.23 o 
 -11   2   9      111.01       67.14     19.85 o 
 -10   2   9       19.68       39.08     17.02 o 
  -9   2   9      205.85      204.28     26.93 o 
  -8   2   9       63.29       50.68      9.20 o 
  -7   2   9        2.73       -0.11      5.56 o 
  -6   2   9        5.78        6.75      5.20 o 
  -5   2   9       48.47       41.11      6.31 o 
  -4   2   9        0.16       12.08      4.85 o 
  -3   2   9      785.28      829.93     17.53 o 
  -2   2   9      439.81      420.31     14.46 o 
  -1   2   9     1095.71      991.75     19.09 o 
   0   2   9       92.63       91.94      8.15 o 
   1   2   9        0.68       -3.66      3.22 o 
   2   2   9       24.38       22.14      4.93 o 
   3   2   9      970.74     1071.78     20.18 o 
   4   2   9     1112.16     1142.33     26.13 o 
   5   2   9      508.63      567.84     26.53 o 
   6   2   9      168.78      201.01     12.08 o 
   7   2   9     3310.84     3224.74     60.07 o 
   8   2   9       40.66       68.12     11.65 o 
   9   2   9       10.56       27.56     11.58 o 
  10   2   9       23.32       11.03     11.50 o 
  11   2   9       54.26       49.01     20.05 o 
  12   2   9      243.09      270.08     35.13 o 
 -12   3   9       14.70       -5.21     15.12 o 
 -11   3   9        3.04        0.62     13.67 o 
 -10   3   9        0.45       -0.45     12.61 o 
  -9   3   9      138.47      104.11     29.75 o 
  -8   3   9       47.42       26.37     13.25 o 
  -7   3   9      435.87      436.41     17.30 o 
  -6   3   9     1797.45     1928.88     38.89 o 
  -5   3   9      333.86      358.91     18.46 o 
  -4   3   9      132.92      160.13      9.16 o 
  -3   3   9       70.71       58.28     11.00 o 
  -2   3   9      363.40      370.01     12.30 o 
  -1   3   9     1704.45     1678.45     34.76 o 
   0   3   9     2094.80     2062.47     33.24 o 
   1   3   9     1437.58     1371.92     25.04 o 
   2   3   9      481.38      504.70     13.73 o 
   3   3   9      798.12      829.60     19.90 o 
   4   3   9      118.86      117.24      7.30 o 
   5   3   9      850.52      936.20     28.67 o 
   6   3   9      335.69      302.58     17.99 o 
   7   3   9      253.82      291.59     18.29 o 
   8   3   9       32.06       21.88     12.37 o 
   9   3   9       15.95       18.63     11.91 o 
  10   3   9       12.17       16.82     12.21 o 
  11   3   9       29.97       20.11     17.93 o 
  12   3   9       84.86       84.28     26.03 o 
 -12   4   9      356.45      319.00     40.58 o 
 -11   4   9      142.64      184.85     30.25 o 
 -10   4   9        2.19      -14.20     12.44 o 
  -9   4   9       48.33       21.71     14.47 o 
  -8   4   9      163.61      192.55     32.09 o 
  -7   4   9       44.14       36.09     13.44 o 
  -6   4   9       34.65       43.23     12.96 o 
  -5   4   9        1.47       11.02     13.43 o 
  -4   4   9      612.09      648.22     17.80 o 
  -3   4   9       15.72       18.45      5.66 o 
  -2   4   9        2.87       11.78      5.23 o 
  -1   4   9     1156.11     1138.41     24.15 o 
   0   4   9     1641.13     1626.08     30.35 o 
   1   4   9      121.48      136.34      9.28 o 
   2   4   9        2.79       13.41      4.73 o 
   3   4   9       40.68       31.90      9.33 o 
   4   4   9       13.17        5.81      7.45 o 
   5   4   9      129.50      155.06     14.78 o 
   6   4   9       71.65       64.91     11.83 o 
   7   4   9      467.23      526.37     29.33 o 
   8   4   9     1690.48     1802.07     57.17 o 
   9   4   9       18.81        6.48     11.75 o 
  10   4   9        8.48       -7.01     12.09 o 
  11   4   9      298.62      331.80     30.79 o 
 -11   5   9      208.22      256.88     37.67 o 
 -10   5   9       22.57       -4.81     59.88 o 
  -9   5   9       75.39       35.13     27.97 o 
  -8   5   9        1.00       -6.10     20.25 o 
  -7   5   9     1083.89     1110.12     45.54 o 
  -6   5   9      791.33      885.46     39.92 o 
  -5   5   9     1593.20     1650.41     53.24 o 
  -4   5   9      188.27      186.29     15.95 o 
  -3   5   9      284.37      283.18     14.47 o 
  -2   5   9      451.73      517.36     19.56 o 
  -1   5   9      310.45      313.34     14.58 o 
   0   5   9        7.41        3.90      5.85 o 
   1   5   9       20.75       27.47      6.73 o 
   2   5   9      170.46      181.69     11.52 o 
   3   5   9       60.41       62.26     11.74 o 
   4   5   9      831.28      830.21     33.10 o 
   5   5   9      126.50      155.27     15.85 o 
   6   5   9       20.46       32.95     10.72 o 
   7   5   9       19.48       25.34     18.52 o 
   8   5   9        0.44       16.36     12.07 o 
   9   5   9      155.31      151.91     21.90 o 
  10   5   9        6.91        7.64     14.37 o 
  11   5   9       36.04       44.49     18.30 o 
 -10   6   9      134.62      123.03     36.55 o 
  -9   6   9      133.68       92.48     22.11 o 
  -8   6   9       12.95      -17.00     26.96 o 
  -7   6   9      238.71      191.68     25.29 o 
  -6   6   9      150.39      187.65     24.09 o 
  -5   6   9      152.65      164.64     22.06 o 
  -4   6   9     1223.88     1254.16     37.97 o 
  -3   6   9      249.52      272.37     19.89 o 
  -2   6   9     1528.76     1495.48     62.37 o 
  -1   6   9      256.16      229.33     14.48 o 
   0   6   9      785.15      813.52     23.53 o 
   1   6   9      418.53      445.01     23.56 o 
   2   6   9      239.23      260.58     19.68 o 
   3   6   9       21.28       13.48     10.32 o 
   4   6   9      142.15      160.34     18.82 o 
   5   6   9       83.82       96.31     14.56 o 
   6   6   9      157.52      185.56     32.96 o 
   7   6   9      974.21      989.62     52.85 o 
   8   6   9       46.48       46.95     16.13 o 
   9   6   9       69.36       62.57     18.41 o 
  -8   7   9      102.14      101.44     23.29 o 
  -7   7   9       70.98       47.44     18.97 o 
  -6   7   9      214.00      208.86     72.47 o 
  -5   7   9      177.04      108.74     20.93 o 
  -4   7   9      581.86      530.57     33.64 o 
  -3   7   9        0.00      -14.15      9.43 o 
  -2   7   9       85.02      107.34     15.45 o 
  -1   7   9      152.65      170.16     21.94 o 
   0   7   9       17.30       13.78     10.50 o 
   1   7   9       49.57       21.49     11.27 o 
   2   7   9        7.33       11.66     11.16 o 
   3   7   9       20.13       34.10     12.95 o 
   4   7   9       37.05       38.61     13.26 o 
   5   7   9      173.00      172.37     19.60 o 
   6   7   9      109.12      114.41     21.01 o 
   7   7   9       92.54       69.25     18.52 o 
   8   7   9      140.82      190.60     28.22 o 
  -6   8   9      326.22      346.80     62.14 o 
  -5   8   9      112.19      166.27     41.44 o 
  -4   8   9      191.65      162.42     24.61 o 
  -3   8   9      157.26      168.71     31.73 o 
  -2   8   9      507.16      432.23     70.19 o 
  -1   8   9      299.51      216.99     31.81 o 
   0   8   9      213.13      213.08     56.62 o 
   1   8   9       70.54       69.11     16.19 o 
   2   8   9        3.45       -9.08     11.49 o 
   3   8   9       19.24        2.16     12.46 o 
   4   8   9      337.90      360.99     27.99 o 
   5   8   9      570.66      629.46    105.42 o 
   6   8   9      186.29      192.17     27.17 o 
 -11   0  10        0.00      -12.20      9.03 o 
 -10   0  10       19.31       -6.03      8.55 o 
  -9   0  10        0.56       -2.83      9.83 o 
  -8   0  10        9.36       -1.45      8.61 o 
  -7   0  10      313.83      312.73     22.70 o 
  -6   0  10      278.66      283.97     15.42 o 
  -5   0  10      814.06      705.76     31.33 o 
  -4   0  10      238.36      196.38     12.79 o 
  -3   0  10     2074.18     2024.07     43.13 o 
  -2   0  10        0.53       -7.20      9.87 o 
  -1   0  10    32330.65    32340.65    597.44 o 
   0   0  10        9.27        9.24      5.65 o 
   1   0  10      523.36      425.14     16.69 o 
   2   0  10     2378.56     2551.43     52.01 o 
   3   0  10     6591.11     6924.99    123.09 o 
   4   0  10    18358.60    11962.99    270.12 o 
   5   0  10       35.65       23.95     19.18 o 
   6   0  10        4.56        1.25      5.79 o 
   7   0  10      270.82      264.99     17.88 o 
   8   0  10     1003.56      937.76     44.78 o 
   9   0  10     2132.45     2215.49     55.47 o 
  10   0  10       38.14       52.25     16.45 o 
 -13   1  10        8.09        3.59     15.12 o 
 -12   1  10       18.07        7.17     14.99 o 
 -11   1  10       31.15       34.02     16.73 o 
 -10   1  10       38.90       33.18     10.19 o 
  -9   1  10       35.93       44.91      9.91 o 
  -8   1  10        7.00       11.56      7.23 o 
  -7   1  10     1431.35     1558.13     33.19 o 
  -6   1  10      217.85      199.63     12.98 o 
  -5   1  10     1313.21     1241.94     55.50 o 
  -4   1  10      164.93      149.42      8.84 o 
  -3   1  10      129.27      158.78      8.84 o 
  -2   1  10      316.87      274.96      9.79 o 
  -1   1  10     1252.33     1338.96     22.81 o 
   0   1  10     2218.12     2081.42     31.34 o 
   1   1  10      152.79      143.09      7.75 o 
   2   1  10     2322.05     2321.52     34.63 o 
   3   1  10     6140.11     6242.58     79.66 o 
   4   1  10     2641.79     2664.74     44.23 o 
   5   1  10      779.26      865.98     27.96 o 
   6   1  10        6.67       16.10      5.77 o 
   7   1  10        0.87       -2.62      5.09 o 
   8   1  10       11.04       15.00      7.64 o 
   9   1  10      165.25      149.81     42.07 o 
  10   1  10      245.32        7.93      8.98 o 
  11   1  10       17.88        0.15     14.69 o 
 -13   2  10        2.18        5.84     16.66 o 
 -12   2  10        0.26      -12.64     13.92 o 
 -11   2  10       16.38        8.21     14.21 o 
 -10   2  10      448.74      418.27     38.18 o 
  -9   2  10      233.45      220.54     27.09 o 
  -8   2  10       15.29       17.11     11.56 o 
  -7   2  10      233.60      238.49     21.26 o 
  -6   2  10      411.62      446.50     19.07 o 
  -5   2  10      698.16      717.78     16.25 o 
  -4   2  10      278.21      240.27      9.74 o 
  -3   2  10       34.73       10.51      5.49 o 
  -2   2  10     2983.82     3071.51     43.97 o 
  -1   2  10      115.20      142.45      8.17 o 
   0   2  10      448.50      430.78     12.08 o 
   1   2  10      611.74      749.88     17.90 o 
   2   2  10      290.46      271.83     10.22 o 
   3   2  10     3123.15     3373.57     47.84 o 
   4   2  10      371.54      389.30     12.04 o 
   5   2  10      155.57      135.95     10.57 o 
   6   2  10      364.56      400.01     13.67 o 
   7   2  10      333.13      342.27     19.19 o 
   8   2  10     2028.43     2047.81     45.10 o 
   9   2  10      470.05      466.88     27.43 o 
  10   2  10       53.54       67.92     14.93 o 
  11   2  10        9.90        3.70     16.07 o 
  12   2  10        4.24       16.08     18.18 o 
 -12   3  10        0.08        8.05     15.15 o 
 -11   3  10        0.69      -17.08     12.82 o 
 -10   3  10       65.96       45.75     18.21 o 
  -9   3  10        0.03      -20.43     14.81 o 
  -8   3  10      318.36      282.03     39.35 o 
  -7   3  10       84.32      127.09     11.29 o 
  -6   3  10        2.40        0.93      5.48 o 
  -5   3  10       21.32        8.61     12.30 o 
  -4   3  10      227.90      223.24     10.86 o 
  -3   3  10      193.03      187.13     10.01 o 
  -2   3  10     1147.20     1231.34     34.65 o 
  -1   3  10     3644.94     3661.90     52.31 o 
   0   3  10     1315.92     1355.12     28.35 o 
   1   3  10      266.34      306.80     11.28 o 
   2   3  10      403.48      455.67     17.32 o 
   3   3  10       82.84       77.28     10.75 o 
   4   3  10      221.45      223.14      9.46 o 
   5   3  10        0.16       10.97      8.55 o 
   6   3  10       31.04       55.16     11.58 o 
   7   3  10       82.18       96.11     12.21 o 
   8   3  10       21.69        8.64     10.43 o 
   9   3  10       18.03       16.93     11.79 o 
  10   3  10      239.38      279.83     27.60 o 
  11   3  10       32.46       60.17     21.32 o 
  12   3  10        6.12       17.60     19.80 o 
 -11   4  10      133.13      119.41     25.57 o 
 -10   4  10       50.41       77.96     21.35 o 
  -9   4  10        1.16        2.71     11.85 o 
  -8   4  10       36.62       30.39     14.20 o 
  -7   4  10       51.42       25.35     12.60 o 
  -6   4  10       28.60       35.82     16.50 o 
  -5   4  10       91.96       98.62     10.01 o 
  -4   4  10      636.89      653.63     18.15 o 
  -3   4  10      147.42      171.82     10.82 o 
  -2   4  10      137.74      162.95     10.52 o 
  -1   4  10       23.43       31.86      7.77 o 
   0   4  10      147.49      180.50     11.46 o 
   1   4  10        0.06        6.00      4.90 o 
   2   4  10        2.20        5.40      4.77 o 
   3   4  10       59.67       68.55      6.98 o 
   4   4  10      117.63      137.38     14.13 o 
   5   4  10       16.08       30.78      9.53 o 
   6   4  10        0.41        0.73      8.22 o 
   7   4  10     1839.73     1882.50     45.47 o 
   8   4  10       29.07       50.89     14.83 o 
   9   4  10      371.39      410.53     52.75 o 
  10   4  10      254.02      263.85     26.96 o 
  11   4  10       96.97      109.13     21.27 o 
 -11   5  10       31.87       19.95     18.92 o 
 -10   5  10        0.86       23.85     17.55 o 
  -9   5  10       33.13        7.95     58.06 o 
  -8   5  10       32.07        5.54     16.40 o 
  -7   5  10      183.26      164.63     21.69 o 
  -6   5  10      550.40      579.77     33.13 o 
  -5   5  10      306.70      305.10     38.54 o 
  -4   5  10        2.49        4.93      6.69 o 
  -3   5  10     1030.45     1034.40     26.35 o 
  -2   5  10     2376.85     2439.01     48.00 o 
  -1   5  10      489.09      459.61     16.61 o 
   0   5  10      121.99      112.83     10.68 o 
   1   5  10       75.38       90.44      9.22 o 
   2   5  10       17.76       12.68      5.92 o 
   3   5  10       42.88       34.53     10.74 o 
   4   5  10        2.01       -5.23      7.99 o 
   5   5  10      792.83      788.82     29.17 o 
   6   5  10      835.62      874.99     41.95 o 
   7   5  10       17.20       30.30     12.99 o 
   8   5  10        7.37       11.33     12.09 o 
   9   5  10      191.36      226.35     26.56 o 
  10   5  10        1.66       -5.76     12.79 o 
  -9   6  10        0.72       -1.92     34.57 o 
  -8   6  10       14.57      -19.20     27.29 o 
  -7   6  10       14.76       11.67     31.94 o 
  -6   6  10      155.29      130.69     21.21 o 
  -5   6  10      134.33      148.70     21.13 o 
  -4   6  10       24.98       24.66     28.66 o 
  -3   6  10       62.30       64.36     12.11 o 
  -2   6  10      784.43      789.48     43.11 o 
  -1   6  10      797.02      776.82     23.11 o 
   0   6  10      973.36      937.04     25.18 o 
   1   6  10      241.13      261.92     19.92 o 
   2   6  10      420.03      385.70     23.86 o 
   3   6  10       44.43       45.59     11.68 o 
   4   6  10        0.54       -4.28      9.25 o 
   5   6  10      982.60     1074.18     36.63 o 
   6   6  10      661.41      641.83     72.58 o 
   7   6  10        7.06       21.66     14.17 o 
   8   6  10       62.94       43.73     15.74 o 
   9   6  10       57.19       75.23     19.30 o 
  -8   7  10        9.99      -10.34     29.78 o 
  -7   7  10      137.92      126.16     23.61 o 
  -6   7  10        2.35       12.66     31.20 o 
  -5   7  10      137.69       97.93     43.63 o 
  -4   7  10       54.25       29.03     21.24 o 
  -3   7  10      297.83      273.80     22.23 o 
  -2   7  10      128.74      134.85     22.68 o 
  -1   7  10       45.59       55.11     10.41 o 
   0   7  10       36.33       27.16     14.20 o 
   1   7  10      183.67      183.20     33.64 o 
   2   7  10       14.18        7.90     10.73 o 
   3   7  10       60.57       50.46     13.81 o 
   4   7  10       72.09       61.52     14.14 o 
   5   7  10       51.02       36.72     12.95 o 
   6   7  10      111.69       98.93     20.11 o 
   7   7  10       10.88        1.14     26.05 o 
   8   7  10      112.62      131.03     57.97 o 
  -5   8  10        5.10        3.21     15.59 o 
  -4   8  10      106.24      127.87     23.08 o 
  -3   8  10       62.83       72.62     19.34 o 
  -2   8  10      896.73      799.86     50.76 o 
  -1   8  10      622.94      572.08     95.27 o 
   0   8  10      214.91      176.93     30.08 o 
   1   8  10      171.54      127.53     18.99 o 
   2   8  10      412.71      412.41     36.78 o 
   3   8  10       98.72       80.39     17.44 o 
   4   8  10      699.98      681.89     35.65 o 
   5   8  10       25.94       17.59     15.49 o 
 -13   1  11        4.67        8.00     16.37 o 
 -12   1  11      370.01      340.33     37.34 o 
 -11   1  11       76.65       88.25     20.57 o 
 -10   1  11        6.53       -5.24      7.65 o 
  -9   1  11       31.56       28.04      9.36 o 
  -8   1  11        3.71       -7.38     12.24 o 
  -7   1  11        2.87        5.50      5.36 o 
  -6   1  11       26.02       22.73      5.02 o 
  -5   1  11      299.49      329.48     11.37 o 
  -4   1  11      271.45      232.16     13.30 o 
  -3   1  11       75.99       41.22      5.46 o 
  -2   1  11      499.29      571.09     14.09 o 
  -1   1  11      120.28      111.29      8.29 o 
   0   1  11      547.46      552.63     18.87 o 
   1   1  11        0.35       -2.12      3.82 o 
   2   1  11     2574.55     2420.29     50.21 o 
   3   1  11     4970.71     5196.49     68.56 o 
   4   1  11      109.58       93.39      7.71 o 
   5   1  11        5.27        1.15      4.41 o 
   6   1  11        0.65        3.66      5.34 o 
   7   1  11      690.98      667.05     18.40 o 
   8   1  11        0.04        7.99      6.26 o 
   9   1  11       23.55       58.46     12.96 o 
  10   1  11      226.01      223.16     32.19 o 
  11   1  11       29.50       12.41     15.79 o 
 -12   2  11        8.81        8.11     16.74 o 
 -11   2  11      405.23      505.68     45.42 o 
 -10   2  11      120.20       90.03     21.31 o 
  -9   2  11      355.87      341.92     34.45 o 
  -8   2  11      877.95      917.80     26.64 o 
  -7   2  11      297.97      242.35     14.85 o 
  -6   2  11        0.04        1.83      6.23 o 
  -5   2  11       93.82       92.07      9.81 o 
  -4   2  11        5.36       -3.55      2.74 o 
  -3   2  11      155.23      128.58     12.89 o 
  -2   2  11     1975.28     2059.38     32.93 o 
  -1   2  11     9210.24     9607.51    118.11 o 
   0   2  11      374.61      414.42     12.27 o 
   1   2  11     2127.57     1966.25     31.59 o 
   2   2  11        6.30        2.35      3.75 o 
   3   2  11      243.58      263.94     10.61 o 
   4   2  11      890.66      914.39     19.76 o 
   5   2  11       31.94       41.01      5.71 o 
   6   2  11       39.56       61.42      7.27 o 
   7   2  11        5.99        1.21      7.85 o 
   8   2  11       63.51       62.75     11.10 o 
   9   2  11      706.44      787.70     34.28 o 
  10   2  11        1.41       -1.83     10.23 o 
  11   2  11       48.30       27.59     17.31 o 
  12   2  11        0.74       -2.08     16.74 o 
 -12   3  11       17.16        5.80     15.86 o 
 -11   3  11        0.00      -19.47     12.98 o 
 -10   3  11       81.47       58.50     18.88 o 
  -9   3  11       59.48       23.97     14.97 o 
  -8   3  11      152.95      133.95     19.36 o 
  -7   3  11      221.85      226.35     14.92 o 
  -6   3  11       16.44       18.42      9.40 o 
  -5   3  11      562.77      610.60     18.50 o 
  -4   3  11      938.11      927.45     20.95 o 
  -3   3  11       83.01       54.02      7.45 o 
  -2   3  11      140.82      152.42      9.44 o 
  -1   3  11     1015.42     1096.90     22.55 o 
   0   3  11      364.79      323.64     15.18 o 
   1   3  11      262.22      236.56     13.84 o 
   2   3  11      436.75      422.52     13.17 o 
   3   3  11     1471.47     1580.85     29.11 o 
   4   3  11       67.77       78.19      6.93 o 
   5   3  11      234.89      232.27     26.27 o 
   6   3  11       75.96       81.20     11.67 o 
   7   3  11      717.33      752.46     26.60 o 
   8   3  11     1267.35     1208.22     71.60 o 
   9   3  11      682.44      642.06     33.27 o 
  10   3  11        0.69       12.24     11.98 o 
  11   3  11        3.16      -19.38     14.13 o 
  12   3  11      169.93      171.40     31.90 o 
 -11   4  11      102.58      112.84     24.95 o 
 -10   4  11      205.04      226.88     32.05 o 
  -9   4  11      298.87      293.11     28.25 o 
  -8   4  11      468.90      489.48     31.12 o 
  -7   4  11      144.32      125.67     21.75 o 
  -6   4  11      335.19      385.66     27.87 o 
  -5   4  11        2.02       11.57      6.63 o 
  -4   4  11      800.13      844.37     21.09 o 
  -3   4  11      197.91      171.67     10.98 o 
  -2   4  11       27.51       29.19      6.42 o 
  -1   4  11        2.52        8.73      6.19 o 
   0   4  11     1045.61     1003.55     22.94 o 
   1   4  11      190.25      215.31     13.59 o 
   2   4  11      717.37      701.96     18.40 o 
   3   4  11      127.28      142.49     11.10 o 
   4   4  11      175.75      169.14     15.35 o 
   5   4  11      112.91       98.44     12.84 o 
   6   4  11       31.14       44.69     12.25 o 
   7   4  11     1148.33     1187.06     35.22 o 
   8   4  11       94.25       73.94     15.75 o 
   9   4  11      188.43      203.05     23.41 o 
  10   4  11      205.07      275.88     27.72 o 
  11   4  11        0.16       14.78     33.50 o 
 -10   5  11       37.01        3.05     15.95 o 
  -9   5  11        1.68      -16.30     32.24 o 
  -8   5  11        6.83      -18.09     20.44 o 
  -7   5  11      564.59      689.93     48.88 o 
  -6   5  11       35.22       48.24     19.64 o 
  -5   5  11        1.11       -1.85     21.92 o 
  -4   5  11      393.76      420.02     16.21 o 
  -3   5  11      199.60      174.72     12.06 o 
  -2   5  11      205.64      217.42     15.17 o 
  -1   5  11      195.76      215.36     21.10 o 
   0   5  11       97.26       95.73      9.73 o 
   1   5  11      280.72      287.93     15.97 o 
   2   5  11      116.24      118.34     14.48 o 
   3   5  11      119.72      117.64     23.25 o 
   4   5  11       27.79       41.74     10.61 o 
   5   5  11        0.27        4.68      8.24 o 
   6   5  11      284.65      282.76     20.86 o 
   7   5  11      476.45      451.78     32.69 o 
   8   5  11      456.84      481.69     34.67 o 
   9   5  11      129.66      118.18     20.73 o 
  10   5  11      254.82      239.49     28.16 o 
  -9   6  11        0.36      -17.66     18.02 o 
  -8   6  11        1.75      -20.66     24.15 o 
  -7   6  11       11.15      -21.83     28.41 o 
  -6   6  11       32.09        7.70     31.16 o 
  -5   6  11       10.32        0.49     16.33 o 
  -4   6  11      267.77      297.43     54.73 o 
  -3   6  11        0.08       -6.43      8.41 o 
  -2   6  11      196.62      212.17     17.72 o 
  -1   6  11      504.43      507.65     19.40 o 
   0   6  11      913.01      946.43     32.41 o 
   1   6  11        1.18       -2.00      8.69 o 
   2   6  11        2.06        1.10     10.17 o 
   3   6  11        5.19        7.87      9.73 o 
   4   6  11        1.50        0.87      9.90 o 
   5   6  11     1128.11     1246.21     47.91 o 
   6   6  11      185.34      168.20     18.73 o 
   7   6  11      359.05      379.49     32.44 o 
   8   6  11       16.69       20.27     14.01 o 
   9   6  11        3.81        9.53     14.81 o 
  -8   7  11        4.54       -8.51     29.17 o 
  -7   7  11       33.49       22.60     16.74 o 
  -6   7  11      146.58      143.35     45.09 o 
  -5   7  11       75.89      104.62     27.44 o 
  -4   7  11       36.79       26.13     15.73 o 
  -3   7  11      156.61      203.20     23.58 o 
  -2   7  11       38.28       37.50     14.55 o 
  -1   7  11      528.70      495.21     21.93 o 
   0   7  11       54.37       51.75     15.67 o 
   1   7  11       20.04       20.26     11.19 o 
   2   7  11        1.55       -2.67      9.77 o 
   3   7  11      194.73      198.40     22.92 o 
   4   7  11        0.12      -12.05     11.86 o 
   5   7  11      223.98      237.48     26.77 o 
   6   7  11       21.34       24.55     15.51 o 
   7   7  11      124.53      128.32     23.49 o 
  -5   8  11      125.84      113.41     23.84 o 
  -4   8  11      104.17       96.65     48.21 o 
  -3   8  11       23.93        3.23     26.47 o 
  -2   8  11       42.77       21.01     21.42 o 
  -1   8  11      636.44      595.50    143.87 o 
   0   8  11      100.82       94.04     25.45 o 
   1   8  11      472.42      457.81     60.24 o 
   2   8  11       15.17       22.16     14.51 o 
   3   8  11      486.99      542.01     33.31 o 
   4   8  11      188.03      176.39     21.67 o 
   5   8  11       37.89       49.40     18.35 o 
 -11   0  12       82.26       54.45     15.90 o 
 -10   0  12      104.29      110.88     20.75 o 
  -9   0  12        9.59       21.84     13.00 o 
  -8   0  12       44.07       19.94     11.91 o 
  -7   0  12      867.88      860.46     39.73 o 
  -6   0  12        8.10        8.01      7.20 o 
  -5   0  12      372.10      350.03     22.48 o 
  -4   0  12      159.56      200.39     13.92 o 
  -3   0  12        7.15       -1.54      5.51 o 
  -2   0  12      865.65      758.90     27.64 o 
  -1   0  12     5069.96     5320.00    148.26 o 
   0   0  12      237.99      197.71     22.14 o 
   1   0  12       75.86      113.49     11.05 o 
   2   0  12      117.88      110.89     11.62 o 
   3   0  12      700.94      579.63     21.51 o 
   4   0  12      939.72     1059.41     30.84 o 
   5   0  12      646.40      790.95     44.32 o 
   6   0  12       17.43       19.39      8.44 o 
   7   0  12       19.78        3.78     10.50 o 
   8   0  12      326.98      311.34     21.13 o 
   9   0  12      355.54      380.02     24.32 o 
 -13   1  12       18.14       36.98     19.09 o 
 -12   1  12       45.19       65.67     20.93 o 
 -11   1  12        1.69       -4.82     12.69 o 
 -10   1  12        8.83       16.94     14.68 o 
  -9   1  12        3.16       -5.56      6.93 o 
  -8   1  12      273.57      314.24     37.53 o 
  -7   1  12      173.20      145.87     15.62 o 
  -6   1  12      847.78      822.40     18.75 o 
  -5   1  12     1222.68     1227.88     23.50 o 
  -4   1  12      132.12      127.32     10.90 o 
  -3   1  12      289.17      314.37     11.41 o 
  -2   1  12     1189.67     1263.34     23.23 o 
  -1   1  12      545.75      526.63     14.05 o 
   0   1  12      174.22      133.06      8.89 o 
   1   1  12       26.15       25.09      5.17 o 
   2   1  12        8.21       10.52      5.65 o 
   3   1  12     2014.16     2104.72     42.06 o 
   4   1  12     1444.24     1455.88     26.77 o 
   5   1  12      381.19      421.43     15.39 o 
   6   1  12        0.12        5.38      5.97 o 
   7   1  12      392.70      426.88     15.86 o 
   8   1  12      624.20      602.25     18.74 o 
   9   1  12       41.05       19.54     10.54 o 
  10   1  12        5.11        1.17      7.67 o 
  11   1  12      128.69      128.01     23.93 o 
 -12   2  12       11.05       12.28     16.31 o 
 -11   2  12        6.98        8.26     15.59 o 
 -10   2  12        1.98       15.72     14.72 o 
  -9   2  12       29.26       26.74     12.45 o 
  -8   2  12      179.99      164.83     13.45 o 
  -7   2  12      809.70      836.86     24.67 o 
  -6   2  12       54.60       40.22     13.88 o 
  -5   2  12      399.52      405.98     13.07 o 
  -4   2  12       35.36       32.87      9.07 o 
  -3   2  12     1116.58     1188.50     26.93 o 
  -2   2  12     3582.91     3818.35     61.11 o 
  -1   2  12     2454.16     2599.51     44.89 o 
   0   2  12     1832.02     1849.14     34.55 o 
   1   2  12      142.34      103.73      7.56 o 
   2   2  12      467.06      427.63     13.05 o 
   3   2  12        0.72        2.25      4.29 o 
   4   2  12       56.13       50.44      9.67 o 
   5   2  12       44.43       27.29     10.06 o 
   6   2  12       51.92       49.50      7.11 o 
   7   2  12        0.02       -8.77      7.34 o 
   8   2  12      708.97      679.05     25.17 o 
   9   2  12        9.25       -1.83      9.50 o 
  10   2  12       13.14        3.47     11.47 o 
  11   2  12       97.67      119.48     24.28 o 
  12   2  12       30.42       14.22     19.76 o 
 -12   3  12       11.39      -11.86     14.53 o 
 -11   3  12       89.42       39.21     19.25 o 
 -10   3  12       47.22       50.26     18.16 o 
  -9   3  12        4.64        8.27     12.86 o 
  -8   3  12      285.96      278.83     24.93 o 
  -7   3  12      504.64      477.41     19.42 o 
  -6   3  12     1022.24     1040.39     50.07 o 
  -5   3  12      597.51      595.97     16.89 o 
  -4   3  12      494.71      477.96     15.06 o 
  -3   3  12        8.47       11.79      5.59 o 
  -2   3  12       18.73       11.57      4.96 o 
  -1   3  12       11.98       12.58      5.17 o 
   0   3  12      875.95      816.86     22.82 o 
   1   3  12      180.85      158.40      9.64 o 
   2   3  12     1965.02     2013.80     34.08 o 
   3   3  12      347.44      362.71     14.90 o 
   4   3  12      273.12      302.08     15.46 o 
   5   3  12      286.63      301.43     27.60 o 
   6   3  12      536.29      557.03     23.65 o 
   7   3  12      477.16      483.65     22.24 o 
   8   3  12      372.09      431.55     29.74 o 
   9   3  12        4.69        2.49     13.78 o 
  10   3  12      101.74      110.13     36.51 o 
  11   3  12        0.10       14.19     17.56 o 
  12   3  12        0.88       13.07     18.69 o 
 -11   4  12        5.68        4.19     15.57 o 
 -10   4  12        3.71       18.76     17.28 o 
  -9   4  12       44.47       33.70     16.20 o 
  -8   4  12      103.32      108.21     18.83 o 
  -7   4  12      986.81      927.35     79.72 o 
  -6   4  12      789.71      829.81     37.45 o 
  -5   4  12      831.08      841.83     35.75 o 
  -4   4  12       88.39       79.76      8.51 o 
  -3   4  12      813.32      826.29     21.26 o 
  -2   4  12      123.50      122.72     12.03 o 
  -1   4  12      380.62      358.03     14.12 o 
   0   4  12      448.15      490.33     16.04 o 
   1   4  12      583.38      639.30     18.01 o 
   2   4  12      900.65      934.95     22.15 o 
   3   4  12      565.69      547.06     16.81 o 
   4   4  12      571.03      573.64     23.87 o 
   5   4  12      563.00      570.63     28.54 o 
   6   4  12       38.65       28.46     10.77 o 
   7   4  12     1132.93     1175.16     35.72 o 
   8   4  12      102.54      110.56     17.71 o 
   9   4  12      185.53      227.88     25.28 o 
  10   4  12       96.07      123.03     29.24 o 
  11   4  12      171.96      147.74     29.68 o 
 -10   5  12       10.43       24.43     18.10 o 
  -9   5  12      156.11      171.63     25.44 o 
  -8   5  12       20.66       27.23     16.32 o 
  -7   5  12        2.32       -2.61     13.62 o 
  -6   5  12        2.24       -8.77     11.28 o 
  -5   5  12      692.42      672.81     34.75 o 
  -4   5  12       11.89       15.80      6.87 o 
  -3   5  12      238.44      271.46     14.78 o 
  -2   5  12       63.59       66.35     10.46 o 
  -1   5  12      324.46      310.17     18.32 o 
   0   5  12      196.83      185.64     25.57 o 
   1   5  12      641.28      674.58     20.32 o 
   2   5  12       75.08       70.76     12.76 o 
   3   5  12       31.31       34.08     10.87 o 
   4   5  12      136.13      139.84     15.84 o 
   5   5  12       45.03       22.56      8.11 o 
   6   5  12      415.58      440.19     25.76 o 
   7   5  12      113.29      121.17     19.37 o 
   8   5  12      130.27      151.94     33.18 o 
   9   5  12        8.28       22.45     14.24 o 
  10   5  12       15.69       26.63     16.12 o 
  -9   6  12       60.83       65.68     23.69 o 
  -8   6  12        7.45        7.79     14.52 o 
  -7   6  12      417.27      492.90     37.92 o 
  -6   6  12     1292.14     1300.64     76.16 o 
  -5   6  12       93.87       85.20     18.26 o 
  -4   6  12      222.30      228.95     24.36 o 
  -3   6  12       89.14       93.75     13.98 o 
  -2   6  12      227.60      215.34     28.32 o 
  -1   6  12       66.69       73.17     17.46 o 
   0   6  12      151.45      140.52     12.32 o 
   1   6  12       45.32       41.51     11.42 o 
   2   6  12       50.22       47.47     11.49 o 
   3   6  12       99.09       84.84     14.23 o 
   4   6  12        4.40        7.49     10.34 o 
   5   6  12       55.46       45.49     12.15 o 
   6   6  12       34.60       24.95     11.81 o 
   7   6  12     1491.62     1605.17     58.69 o 
   8   6  12      354.52      347.63     32.48 o 
   9   6  12       58.13       72.46     19.51 o 
  -7   7  12       28.11       11.37     24.42 o 
  -6   7  12      659.35      603.77     45.36 o 
  -5   7  12       32.88       13.93     22.75 o 
  -4   7  12       94.15       82.71     31.59 o 
  -3   7  12       19.20        6.18     10.64 o 
  -2   7  12       84.75       81.97     19.13 o 
  -1   7  12        2.29       -9.09     14.08 o 
   0   7  12      274.51      266.66     32.95 o 
   1   7  12      175.12      164.41     18.87 o 
   2   7  12        3.45        7.87     15.64 o 
   3   7  12      121.70      130.27     22.32 o 
   4   7  12       82.05       96.21     19.75 o 
   5   7  12        1.93        4.78     11.07 o 
   6   7  12      133.28      127.22     22.57 o 
   7   7  12      262.84      288.34     30.89 o 
  -5   8  12       90.47       52.70     19.86 o 
  -4   8  12       87.39       97.24     56.36 o 
  -3   8  12        5.51       -2.46     40.53 o 
  -2   8  12      462.63      418.80     70.07 o 
  -1   8  12      315.75      235.39     33.17 o 
   0   8  12       39.64       15.86     19.28 o 
   1   8  12        9.24       12.84     16.38 o 
   2   8  12      374.31      362.38     41.26 o 
   3   8  12      524.42      580.74     59.40 o 
   4   8  12      317.32      295.24     26.68 o 
   5   8  12       39.68        9.32     16.24 o 
 -12   1  13       48.83       84.54     22.56 o 
 -11   1  13      676.37      660.40     44.02 o 
 -10   1  13      196.58      173.86     17.48 o 
  -9   1  13       96.72      139.03     15.03 o 
  -8   1  13       10.61       -0.81      4.66 o 
  -7   1  13      436.64      403.17     17.39 o 
  -6   1  13       34.31       22.14      6.18 o 
  -5   1  13      167.57      147.66      9.26 o 
  -4   1  13      201.00      223.54     14.27 o 
  -3   1  13       46.13       83.18     10.79 o 
  -2   1  13     5651.99     6152.35     79.70 o 
  -1   1  13     5249.88     5578.28     73.04 o 
   0   1  13       21.22       28.30      5.34 o 
   1   1  13       11.14        4.83      4.53 o 
   2   1  13      456.06      432.50     13.44 o 
   3   1  13      414.14      436.39     13.99 o 
   4   1  13     1439.71     1365.13     26.19 o 
   5   1  13      170.64      187.33     12.87 o 
   6   1  13      127.56      101.84     11.60 o 
   7   1  13       97.42       90.89     11.98 o 
   8   1  13        0.12       12.28      8.38 o 
   9   1  13      318.61      345.66     25.00 o 
  10   1  13        0.83       -4.12     15.77 o 
  11   1  13       11.54       -7.05     14.56 o 
 -12   2  13        7.69       25.38     18.70 o 
 -11   2  13        2.27        1.67     14.86 o 
 -10   2  13       82.56       62.83     18.39 o 
  -9   2  13        0.13        1.51      7.23 o 
  -8   2  13       84.44       79.67     23.15 o 
  -7   2  13      340.67      302.03     20.04 o 
  -6   2  13      179.67      182.12     13.04 o 
  -5   2  13       75.26       68.06      8.50 o 
  -4   2  13      444.88      458.46     18.69 o 
  -3   2  13      385.41      346.17     14.34 o 
  -2   2  13     3708.82     3656.96     52.55 o 
  -1   2  13      377.56      403.96     13.33 o 
   0   2  13       32.69       37.03      6.48 o 
   1   2  13      111.70      105.41      8.87 o 
   2   2  13     1085.56     1095.88     22.61 o 
   3   2  13     2692.14     2704.31     44.92 o 
   4   2  13      299.78      311.31     12.78 o 
   5   2  13        5.76        2.56      5.16 o 
   6   2  13      115.30       84.62     13.93 o 
   7   2  13      192.25      213.45     26.72 o 
   8   2  13        8.12        7.61      8.77 o 
   9   2  13      749.84      786.33     35.08 o 
  10   2  13      155.03      155.20     26.74 o 
  11   2  13       31.46       62.37     22.06 o 
  12   2  13       37.43       25.82     21.22 o 
 -12   3  13        9.40        3.64     17.69 o 
 -11   3  13      138.39      160.71     28.18 o 
 -10   3  13        0.06       34.21     16.34 o 
  -9   3  13        0.02       -2.47     11.76 o 
  -8   3  13      387.03      397.85     37.23 o 
  -7   3  13       98.57      118.01     12.07 o 
  -6   3  13     2917.34     3090.93     56.83 o 
  -5   3  13       54.10       54.80      7.07 o 
  -4   3  13      592.18      578.37     16.76 o 
  -3   3  13      552.54      509.62     49.30 o 
  -2   3  13      372.84      420.57     14.40 o 
  -1   3  13       13.06       23.28      7.83 o 
   0   3  13       35.88       31.20      6.09 o 
   1   3  13       33.46       43.84      6.30 o 
   2   3  13      495.31      518.80     15.60 o 
   3   3  13      329.28      313.52     12.75 o 
   4   3  13      193.61      186.16     10.23 o 
   5   3  13        2.95        5.04      7.96 o 
   6   3  13       70.98       65.51     11.39 o 
   7   3  13       21.45       19.53      9.16 o 
   8   3  13      656.71      670.37     32.59 o 
   9   3  13      492.96      564.88     34.19 o 
  10   3  13       88.73       73.34     18.37 o 
  11   3  13       90.76       83.59     36.38 o 
  12   3  13        0.17        5.40     19.99 o 
 -11   4  13       85.89      115.84     27.53 o 
 -10   4  13        9.12        0.02     15.87 o 
  -9   4  13       27.26        6.28     24.19 o 
  -8   4  13       39.24       29.35     13.50 o 
  -7   4  13       26.60       27.51     13.18 o 
  -6   4  13     2116.43     2168.84     45.69 o 
  -5   4  13      337.68      360.62     18.10 o 
  -4   4  13        7.65        8.84      7.22 o 
  -3   4  13       32.73       29.51      7.55 o 
  -2   4  13       75.96       76.22      8.32 o 
  -1   4  13       58.56       72.35      8.12 o 
   0   4  13      299.77      297.74     13.88 o 
   1   4  13      251.04      267.40     13.38 o 
   2   4  13       22.54       21.35     12.72 o 
   3   4  13        0.00       -1.61      4.42 o 
   4   4  13       14.64       25.95      9.67 o 
   5   4  13      213.14      217.58     17.63 o 
   6   4  13       14.56       30.11     10.11 o 
   7   4  13      163.13      183.41     17.61 o 
   8   4  13      635.39      598.07     32.65 o 
   9   4  13      203.84      225.45     25.41 o 
  10   4  13       73.74       82.94     18.50 o 
  11   4  13      161.00      218.74     27.12 o 
 -10   5  13        1.76       -0.62     15.85 o 
  -9   5  13       53.49       72.05     20.29 o 
  -8   5  13      178.68      193.36     25.84 o 
  -7   5  13      236.14      272.79     49.85 o 
  -6   5  13        4.17        5.57     21.42 o 
  -5   5  13      178.92      195.89     22.46 o 
  -4   5  13      631.85      616.98     19.93 o 
  -3   5  13      145.70      169.68     12.95 o 
  -2   5  13       12.13       12.07      6.44 o 
  -1   5  13       10.58       12.87     10.26 o 
   0   5  13       55.09       50.13      8.33 o 
   1   5  13       85.80       80.00      9.37 o 
   2   5  13      103.22      128.74     15.24 o 
   3   5  13        7.01        2.59      8.98 o 
   4   5  13        0.23      -10.48      8.29 o 
   5   5  13       83.33      105.72     19.62 o 
   6   5  13       26.40       31.21     11.81 o 
   7   5  13      349.54      372.73     37.47 o 
   8   5  13      161.40      195.09     23.71 o 
   9   5  13       32.49       18.64     14.80 o 
  10   5  13       81.83       82.18     38.01 o 
  -9   6  13        3.11       -9.76     27.21 o 
  -8   6  13       98.18       68.89     20.37 o 
  -7   6  13      190.66      169.40     24.62 o 
  -6   6  13       42.24       46.95     17.07 o 
  -5   6  13     1744.04     1763.92     60.41 o 
  -4   6  13      555.21      505.30     31.44 o 
  -3   6  13      160.13      181.44     19.60 o 
  -2   6  13       52.17       46.69      8.70 o 
  -1   6  13        2.34      -11.54      7.90 o 
   0   6  13      240.35      261.96     18.49 o 
   1   6  13      179.27      168.83     26.53 o 
   2   6  13       41.18       49.13     12.22 o 
   3   6  13      593.94      563.50     27.14 o 
   4   6  13        0.27       -6.84      8.96 o 
   5   6  13      127.52      149.31     17.65 o 
   6   6  13      125.72      134.42     17.36 o 
   7   6  13        1.29      -12.90     12.14 o 
   8   6  13      410.73      436.44     75.71 o 
   9   6  13       24.72       19.33     20.79 o 
  -7   7  13        0.79      -14.74     17.63 o 
  -6   7  13       15.89       -1.24     14.91 o 
  -5   7  13      216.40      217.45     26.34 o 
  -4   7  13      214.34      222.53     51.00 o 
  -3   7  13      185.60      197.10     19.94 o 
  -2   7  13       19.31       21.96     11.45 o 
  -1   7  13        0.67      -13.95      9.30 o 
   0   7  13      152.96      171.39     18.65 o 
   1   7  13       29.84       21.99     12.20 o 
   2   7  13        7.50       -0.13     10.94 o 
   3   7  13       93.50      105.49     16.60 o 
   4   7  13      333.77      316.41     25.23 o 
   5   7  13       42.20       19.36     12.54 o 
   6   7  13       61.86       66.46     18.22 o 
   7   7  13      516.62      546.89     56.70 o 
  -5   8  13       19.38       46.71     32.12 o 
  -4   8  13        1.82      -16.13     23.83 o 
  -3   8  13      183.75      209.73     53.87 o 
  -2   8  13       59.23       50.73     36.21 o 
  -1   8  13      272.49      205.19     30.81 o 
   0   8  13       16.65        4.70     18.32 o 
   1   8  13        0.56       -0.20     12.28 o 
   2   8  13       47.98       39.29     15.11 o 
   3   8  13       12.91       11.13     12.61 o 
   4   8  13      249.13      285.72     32.23 o 
 -12   0  14        2.41        2.55     11.84 o 
 -11   0  14       21.77       16.59     14.03 o 
 -10   0  14      294.22      193.36     26.05 o 
  -9   0  14      127.77      143.38     21.45 o 
  -8   0  14     2442.88     2490.20     82.62 o 
  -7   0  14      215.82      213.24     23.50 o 
  -6   0  14      350.32      303.24     18.84 o 
  -5   0  14     1841.98     1831.56     44.66 o 
  -4   0  14        2.78       -4.15      5.98 o 
  -3   0  14      368.12      306.86     16.94 o 
  -2   0  14    26213.91    27613.87    454.00 o 
  -1   0  14      150.79      172.96     13.83 o 
   0   0  14     4132.24     3929.21     77.89 o 
   1   0  14       28.79       12.11      7.38 o 
   2   0  14     1883.07     2094.73     48.47 o 
   3   0  14      893.57     1015.83     30.87 o 
   4   0  14      724.91      688.17     25.81 o 
   5   0  14     1191.57     1312.75     61.32 o 
   6   0  14        1.49        1.06      7.61 o 
   7   0  14      738.44      719.28     29.21 o 
   8   0  14      577.23      595.26     29.75 o 
   9   0  14       24.65       15.82     10.28 o 
 -12   1  14      117.99      137.90     26.85 o 
 -11   1  14       98.02      123.03     24.54 o 
 -10   1  14       28.28       18.29      9.93 o 
  -9   1  14      126.47      128.13     51.10 o 
  -8   1  14      225.91      209.58     17.10 o 
  -7   1  14      762.09      763.20     25.20 o 
  -6   1  14     1398.09     1366.00     26.60 o 
  -5   1  14        5.06        4.34      5.08 o 
  -4   1  14      679.13      652.80     16.98 o 
  -3   1  14      742.01      741.32     18.01 o 
  -2   1  14     1654.64     1797.87     30.73 o 
  -1   1  14      655.82      609.97     16.08 o 
   0   1  14      247.75      235.36     11.22 o 
   1   1  14      144.42      146.64     11.84 o 
   2   1  14      510.90      546.95     15.65 o 
   3   1  14      109.51       80.35      9.21 o 
   4   1  14        1.28       -1.69      5.71 o 
   5   1  14        9.41       18.90      6.27 o 
   6   1  14       14.65       19.83      6.64 o 
   7   1  14       37.94       29.97      6.80 o 
   8   1  14      668.69      681.37     25.30 o 
   9   1  14       25.81       11.99     10.61 o 
  10   1  14       21.55       15.43     14.18 o 
  11   1  14      142.03      149.63     26.38 o 
 -12   2  14       12.60        4.02     16.56 o 
 -11   2  14        0.01       25.95     17.13 o 
 -10   2  14       41.60       52.29     17.65 o 
  -9   2  14      300.38      289.84     20.61 o 
  -8   2  14       21.10       28.57      8.70 o 
  -7   2  14     1292.35     1253.19     31.64 o 
  -6   2  14      169.75      129.22     11.52 o 
  -5   2  14      587.16      548.10     21.08 o 
  -4   2  14      238.77      246.85     14.33 o 
  -3   2  14     1382.28     1410.79     26.90 o 
  -2   2  14      693.07      672.55     17.55 o 
  -1   2  14     3230.71     3246.70     48.28 o 
   0   2  14      241.02      316.54     12.52 o 
   1   2  14      328.70      326.30     13.87 o 
   2   2  14      809.64      879.16     20.98 o 
   3   2  14     1040.72     1079.68     23.00 o 
   4   2  14      264.98      251.14     12.28 o 
   5   2  14       41.97       47.36      7.35 o 
   6   2  14      398.93      394.99     30.69 o 
   7   2  14       47.06       33.34     10.04 o 
   8   2  14        1.61       -0.80      8.34 o 
   9   2  14      310.08      333.03     28.20 o 
  10   2  14       86.34       98.95     17.84 o 
  11   2  14      328.34      395.99     40.91 o 
  12   2  14       71.75      104.06     27.59 o 
 -12   3  14        3.42       -7.13     16.20 o 
 -11   3  14        0.70       19.30     16.87 o 
 -10   3  14        0.00       13.43     15.60 o 
  -9   3  14        4.04       18.57     14.66 o 
  -8   3  14      384.17      424.51     29.86 o 
  -7   3  14      389.82      383.76     32.90 o 
  -6   3  14       84.78       86.68     10.65 o 
  -5   3  14      437.69      409.00     14.69 o 
  -4   3  14        0.02        5.57      5.94 o 
  -3   3  14      107.49      123.59      9.61 o 
  -2   3  14      203.44      173.64     12.08 o 
  -1   3  14      409.14      447.18     15.40 o 
   0   3  14       13.79       10.95      6.15 o 
   1   3  14      323.18      349.44     13.76 o 
   2   3  14     1460.56     1440.16     28.06 o 
   3   3  14      885.69      867.06     20.85 o 
   4   3  14        2.02       -2.94      4.64 o 
   5   3  14        1.02        9.67      8.28 o 
   6   3  14      431.58      447.57     46.46 o 
   7   3  14      164.81      144.86     15.27 o 
   8   3  14       14.19       19.23     10.53 o 
   9   3  14      502.10      543.43     35.49 o 
  10   3  14      183.59      224.38     25.03 o 
  11   3  14       40.69       41.14     22.23 o 
 -11   4  14        4.99        9.61     15.91 o 
 -10   4  14        2.90        7.28     15.10 o 
  -9   4  14      399.27      378.00     39.38 o 
  -8   4  14        0.25        7.24     12.30 o 
  -7   4  14      103.12      110.13     18.76 o 
  -6   4  14      156.92      173.35     14.03 o 
  -5   4  14      195.77      241.16     16.06 o 
  -4   4  14      146.50      136.13     27.93 o 
  -3   4  14       81.01       75.33      8.44 o 
  -2   4  14        7.43        6.05      4.90 o 
  -1   4  14      240.40      259.11     18.95 o 
   0   4  14        0.25        5.75      9.38 o 
   1   4  14      177.17      197.79     12.35 o 
   2   4  14      686.03      674.51     19.39 o 
   3   4  14      152.01      156.89     10.81 o 
   4   4  14     1326.37     1341.11     37.29 o 
   5   4  14       10.79       18.39     11.77 o 
   6   4  14       58.46       52.71     11.59 o 
   7   4  14       82.46       67.58     13.04 o 
   8   4  14       59.43       50.91     15.07 o 
   9   4  14       60.53       63.94     16.93 o 
  10   4  14       45.13       28.36     16.05 o 
  11   4  14       60.26       72.46     19.26 o 
 -10   5  14        0.84        4.48     16.62 o 
  -9   5  14       29.07       27.01     16.27 o 
  -8   5  14        0.00      -12.38     37.44 o 
  -7   5  14       26.21       10.82     13.94 o 
  -6   5  14       43.88       36.67     15.64 o 
  -5   5  14     2470.59     2513.30     86.37 o 
  -4   5  14      317.03      331.63     16.70 o 
  -3   5  14       56.53       59.34     12.95 o 
  -2   5  14        0.03       -2.45      4.56 o 
  -1   5  14       36.85       38.28      8.07 o 
   0   5  14       36.85       27.75      7.26 o 
   1   5  14      312.72      316.17     32.95 o 
   2   5  14      947.85      949.02     45.85 o 
   3   5  14      199.08      210.35     18.33 o 
   4   5  14      109.77      112.30     15.43 o 
   5   5  14        4.89       -0.09     13.28 o 
   6   5  14      233.66      230.16     20.05 o 
   7   5  14      470.10      532.57     36.70 o 
   8   5  14      189.55      224.00     26.50 o 
   9   5  14       12.62       23.50     14.28 o 
  10   5  14        0.00       -3.27     14.60 o 
  -9   6  14      373.32      446.10     39.22 o 
  -8   6  14       21.29       14.49     15.82 o 
  -7   6  14        0.26       -8.31     16.83 o 
  -6   6  14       55.68       62.50     17.12 o 
  -5   6  14        2.60      -12.89     29.35 o 
  -4   6  14        1.19       -6.62     10.11 o 
  -3   6  14      316.94      297.40     17.20 o 
  -2   6  14      253.42      265.34     26.39 o 
  -1   6  14       48.70       41.59      8.67 o 
   0   6  14       36.13       46.88     14.06 o 
   1   6  14      275.79      291.10     21.67 o 
   2   6  14     1102.61     1120.25     41.50 o 
   3   6  14      723.50      770.28     66.29 o 
   4   6  14       24.34       13.91     10.88 o 
   5   6  14       23.58       34.09     12.53 o 
   6   6  14      122.34      121.58     17.57 o 
   7   6  14       98.58      142.88     22.22 o 
   8   6  14      388.60      480.76     38.03 o 
  -7   7  14       12.30        3.69     15.45 o 
  -6   7  14       96.48      141.16     33.64 o 
  -5   7  14       10.77       -5.05     21.63 o 
  -4   7  14     1106.42     1253.35     51.20 o 
  -3   7  14      884.15      904.22     92.04 o 
  -2   7  14       11.61       33.82     11.13 o 
  -1   7  14      313.94      297.27     22.67 o 
   0   7  14      333.41      345.15     24.73 o 
   1   7  14        2.32        1.50     12.41 o 
   2   7  14      126.51      125.31     17.62 o 
   3   7  14       34.89       36.62     13.60 o 
   4   7  14        8.73       -0.58     11.47 o 
   5   7  14      310.94      329.32     26.24 o 
   6   7  14      410.30      418.94     35.98 o 
   7   7  14       32.59       48.23     18.46 o 
  -4   8  14        3.48        0.55     15.33 o 
  -3   8  14       53.90       23.57     37.64 o 
  -2   8  14       16.86        7.93     29.94 o 
  -1   8  14      309.70      342.73     67.33 o 
   0   8  14      124.72       88.74     24.02 o 
   1   8  14      148.89       99.14     18.30 o 
   2   8  14      157.31      125.94     19.07 o 
   3   8  14      386.85      409.20     42.73 o 
   4   8  14      100.72       87.58     25.60 o 
 -12   1  15       12.72        3.89     15.84 o 
 -11   1  15      140.41      157.38     26.93 o 
 -10   1  15       26.06       24.61     10.13 o 
  -9   1  15      316.02      374.13     35.19 o 
  -8   1  15     1410.21     1491.11     42.19 o 
  -7   1  15     1729.76     1738.37     37.80 o 
  -6   1  15     2662.62     2680.63     42.78 o 
  -5   1  15      787.97      827.47     29.75 o 
  -4   1  15       81.39       72.75      7.78 o 
  -3   1  15       17.47       10.30      5.86 o 
  -2   1  15      213.71      259.76     12.13 o 
  -1   1  15        4.55        1.23      4.52 o 
   0   1  15      265.45      305.25     16.64 o 
   1   1  15      162.51      159.66      9.78 o 
   2   1  15       17.39       21.34      5.87 o 
   3   1  15       47.19       54.50      8.37 o 
   4   1  15        0.49        0.44      5.57 o 
   5   1  15        0.67       -0.01      6.05 o 
   6   1  15      117.94      128.30     10.51 o 
   7   1  15        2.87       -2.31      5.88 o 
   8   1  15     1164.97      963.68     30.30 o 
   9   1  15       28.23       16.14     11.29 o 
  10   1  15       56.26       21.08     30.38 o 
 -12   2  15        6.70        6.11     15.88 o 
 -11   2  15        1.91        7.86     15.10 o 
 -10   2  15        7.37        3.75     14.28 o 
  -9   2  15       53.26       44.59     10.69 o 
  -8   2  15        0.23       -1.48      7.33 o 
  -7   2  15       53.94       47.28      9.53 o 
  -6   2  15     2676.30     2588.02     64.32 o 
  -5   2  15      149.59      157.96     12.82 o 
  -4   2  15      137.66      132.86      9.72 o 
  -3   2  15       17.16       13.33      5.54 o 
  -2   2  15      666.64      683.22     18.44 o 
  -1   2  15      674.99      769.26     19.81 o 
   0   2  15       23.54        4.46      5.07 o 
   1   2  15        6.89        4.24      5.08 o 
   2   2  15      643.92      553.92     22.31 o 
   3   2  15      895.10      838.59     20.53 o 
   4   2  15      871.22      936.50     22.04 o 
   5   2  15      724.97      712.70     19.67 o 
   6   2  15      189.89      159.48     11.37 o 
   7   2  15       78.87       82.42     12.17 o 
   8   2  15       51.02       39.72     11.02 o 
   9   2  15      221.09      244.35     23.66 o 
  10   2  15        8.99        1.21     13.45 o 
  11   2  15        2.48        4.64     18.19 o 
  12   2  15      191.43      310.38     38.96 o 
 -11   3  15       96.14       63.83     21.61 o 
 -10   3  15      125.04      136.26     26.41 o 
  -9   3  15      197.22      188.73     27.82 o 
  -8   3  15      533.10      538.12     31.05 o 
  -7   3  15       73.53       77.75     11.06 o 
  -6   3  15     1190.84     1251.64     32.33 o 
  -5   3  15       38.05       34.14      7.54 o 
  -4   3  15      449.37      429.10     18.77 o 
  -3   3  15       29.04       18.20      6.16 o 
  -2   3  15      828.59      885.26     42.19 o 
  -1   3  15      303.61      284.26     15.43 o 
   0   3  15      160.48      181.41     13.58 o 
   1   3  15      382.68      373.09     16.88 o 
   2   3  15      418.85      489.14     16.06 o 
   3   3  15       37.87       25.06      7.22 o 
   4   3  15       94.96      109.09     13.92 o 
   5   3  15      783.14      806.06     27.96 o 
   6   3  15      317.42      284.74     22.47 o 
   7   3  15     1455.10     1409.78     39.00 o 
   8   3  15      258.97      254.34     19.79 o 
   9   3  15      100.34      127.73     19.66 o 
  10   3  15       26.22       15.87     26.62 o 
  11   3  15        1.68       -0.05     13.33 o 
 -11   4  15       30.80       22.51     18.54 o 
 -10   4  15      178.14      177.19     30.25 o 
  -9   4  15       61.18       75.28     18.36 o 
  -8   4  15       77.05       53.16     19.99 o 
  -7   4  15      801.33      811.60     46.48 o 
  -6   4  15      110.30      102.24     11.76 o 
  -5   4  15      305.08      310.32     18.35 o 
  -4   4  15     1695.85     1740.84     34.41 o 
  -3   4  15      813.44      831.95     27.09 o 
  -2   4  15      102.51      123.39     18.62 o 
  -1   4  15      166.93      166.50     11.65 o 
   0   4  15      106.20      116.72     10.29 o 
   1   4  15      221.78      192.75     18.25 o 
   2   4  15       56.57       54.88      9.71 o 
   3   4  15       15.51       23.04      6.65 o 
   4   4  15      362.37      321.86     29.17 o 
   5   4  15      183.65      197.08     17.56 o 
   6   4  15       56.24       28.43     11.45 o 
   7   4  15       89.83      102.22     15.05 o 
   8   4  15      149.71      159.32     34.00 o 
   9   4  15       54.52       39.47     15.35 o 
  10   4  15       38.30       42.38     17.29 o 
 -10   5  15        8.72       23.02     18.31 o 
  -9   5  15       25.27       25.66     34.07 o 
  -8   5  15        1.35      -16.84     11.22 o 
  -7   5  15      107.99      105.41     19.91 o 
  -6   5  15        0.14       -4.73     10.58 o 
  -5   5  15      356.47      344.54     28.74 o 
  -4   5  15       41.49       36.94      9.64 o 
  -3   5  15      205.23      200.86     13.86 o 
  -2   5  15      232.82      208.15     32.02 o 
  -1   5  15      100.00       92.24     15.47 o 
   0   5  15       16.03       22.04      8.25 o 
   1   5  15      773.77      778.37     22.56 o 
   2   5  15      126.04      148.64     16.25 o 
   3   5  15       51.20       29.90     10.95 o 
   4   5  15      160.61      160.35     16.82 o 
   5   5  15      125.53      123.90     15.74 o 
   6   5  15      598.83      570.91     37.33 o 
   7   5  15     1288.55     1407.01     60.74 o 
   8   5  15       75.03       46.10     16.19 o 
   9   5  15       35.56       38.32     17.20 o 
  10   5  15      120.25      184.38     26.35 o 
  -9   6  15        9.42        8.47     18.42 o 
  -8   6  15       61.83       36.95     22.60 o 
  -7   6  15        0.03      -13.24     12.84 o 
  -6   6  15      127.32      146.83     22.55 o 
  -5   6  15      224.82      229.09     26.63 o 
  -4   6  15        4.11       -5.06     18.73 o 
  -3   6  15       13.25       19.50      8.75 o 
  -2   6  15      274.41      284.74     19.63 o 
  -1   6  15       32.51       30.72     13.99 o 
   0   6  15        6.42        2.00     11.03 o 
   1   6  15        3.82       -1.68     10.97 o 
   2   6  15      518.83      563.44     34.19 o 
   3   6  15     1010.99      990.69     35.48 o 
   4   6  15     1157.89     1141.12     38.84 o 
   5   6  15        0.12       10.35     10.85 o 
   6   6  15      302.91      326.45     32.79 o 
   7   6  15       21.69       29.34     14.89 o 
   8   6  15      268.43      298.65     33.29 o 
  -7   7  15       82.60       81.76     20.90 o 
  -6   7  15       52.21        3.75     36.02 o 
  -5   7  15        5.00      -15.88     30.42 o 
  -4   7  15      358.66      368.47     32.71 o 
  -3   7  15      275.75      254.61     27.22 o 
  -2   7  15       45.99       43.88     12.35 o 
  -1   7  15       19.94        3.40      9.40 o 
   0   7  15       99.54       60.71     53.98 o 
   1   7  15       59.90       60.63     15.11 o 
   2   7  15      307.28      305.81     24.20 o 
   3   7  15      166.67      153.40     19.52 o 
   4   7  15      211.01      212.83     21.68 o 
   5   7  15      103.13      118.91     18.00 o 
   6   7  15       60.98       56.93     17.94 o 
  -4   8  15       86.36       44.50     55.42 o 
  -3   8  15       28.65       31.57     40.00 o 
  -2   8  15       33.57       21.26     20.05 o 
  -1   8  15       19.99        2.89     26.59 o 
   0   8  15        7.35      -14.89     17.26 o 
   1   8  15       39.21       45.02     15.60 o 
   2   8  15      441.21      483.02     36.48 o 
   3   8  15      182.23      202.00     23.29 o 
 -12   0  16        0.08       -5.24     14.68 o 
 -11   0  16       44.88       12.56     13.93 o 
 -10   0  16        6.94        8.46     12.35 o 
  -9   0  16      210.70      174.70     23.97 o 
  -8   0  16     1868.88     1793.74     67.59 o 
  -7   0  16      342.62      292.00     28.03 o 
  -6   0  16     1859.17     1917.70     48.31 o 
  -5   0  16      174.27      132.65     14.09 o 
  -4   0  16       52.93       60.34     10.46 o 
  -3   0  16      153.85      136.36     13.52 o 
  -2   0  16        0.01        7.73      7.18 o 
  -1   0  16      477.77      522.24     22.48 o 
   0   0  16      413.33      479.03     21.65 o 
   1   0  16      349.68      328.73     36.05 o 
   2   0  16       78.51       51.39     10.02 o 
   3   0  16       42.41       55.82     10.90 o 
   4   0  16      370.80      326.71     19.48 o 
   5   0  16        4.40        0.95      9.32 o 
   6   0  16       46.27       13.04     20.26 o 
   7   0  16     1270.78      907.89     87.86 o 
   8   0  16      604.73      524.95     34.20 o 
   9   0  16      204.35      187.02     19.44 o 
 -12   1  16       10.14       -2.40     15.22 o 
 -11   1  16       69.06       58.48     19.41 o 
 -10   1  16        6.06        1.64      7.17 o 
  -9   1  16      201.07      226.24     19.35 o 
  -8   1  16      889.96      839.84     30.94 o 
  -7   1  16     2783.72     2781.82     52.62 o 
  -6   1  16     1209.10     1213.52     30.64 o 
  -5   1  16       27.23       27.31      6.61 o 
  -4   1  16       43.25       37.56      6.90 o 
  -3   1  16      118.31      104.75      8.91 o 
  -2   1  16      387.91      384.54     13.88 o 
  -1   1  16        0.99        3.74      4.77 o 
   0   1  16      112.06      118.92      9.16 o 
   1   1  16       83.35       87.49      9.30 o 
   2   1  16      544.29      470.09     15.54 o 
   3   1  16      369.09      362.38     14.52 o 
   4   1  16       45.79       30.59     13.87 o 
   5   1  16      107.90      115.96     10.47 o 
   6   1  16      142.35      132.81     12.33 o 
   7   1  16      112.78       99.12     12.71 o 
   8   1  16      740.18      746.75     32.75 o 
   9   1  16       11.65        9.76      9.03 o 
  10   1  16        6.27       -2.52      9.53 o 
 -12   2  16       14.60        8.31     17.89 o 
 -11   2  16        4.44        6.87     14.76 o 
 -10   2  16       57.30       35.39     18.55 o 
  -9   2  16      223.73      244.46     19.72 o 
  -8   2  16       55.99       64.15     11.56 o 
  -7   2  16     2804.70     2787.05     69.03 o 
  -6   2  16      516.86      511.74     20.24 o 
  -5   2  16        6.26       -2.90      9.77 o 
  -4   2  16        8.81       16.95      6.05 o 
  -3   2  16       65.18       44.65      7.28 o 
  -2   2  16     1006.77     1092.28     24.57 o 
  -1   2  16      407.38      481.92     15.99 o 
   0   2  16        2.84       -0.18      5.04 o 
   1   2  16       79.90       78.53      8.46 o 
   2   2  16      507.23      504.47     17.82 o 
   3   2  16      120.77      127.78      9.96 o 
   4   2  16     1017.83      960.47     29.81 o 
   5   2  16       20.52       28.41      6.99 o 
   6   2  16       64.21       48.06      8.01 o 
   7   2  16       61.35       41.86     11.48 o 
   8   2  16       55.88       69.35     12.50 o 
   9   2  16       88.43       90.53     16.56 o 
  10   2  16       45.13       43.29     15.41 o 
  11   2  16      253.22      294.03     36.47 o 
 -11   3  16      139.46      116.79     27.12 o 
 -10   3  16        0.26       21.48     15.90 o 
  -9   3  16      190.78      217.94     29.90 o 
  -8   3  16      258.97      345.85     42.80 o 
  -7   3  16      452.22      468.31     20.39 o 
  -6   3  16      930.02      988.65     28.50 o 
  -5   3  16     3680.07     3686.37    110.22 o 
  -4   3  16      356.54      358.20     14.70 o 
  -3   3  16      605.14      629.26     18.91 o 
  -2   3  16       51.67       43.84      8.37 o 
  -1   3  16       49.47       43.81      8.38 o 
   0   3  16      230.28      247.69     14.34 o 
   1   3  16        0.04        2.79      5.14 o 
   2   3  16      100.63      102.00      9.39 o 
   3   3  16        9.39        2.18      5.69 o 
   4   3  16     1567.92     1561.64     31.12 o 
   5   3  16        4.79       11.59      9.03 o 
   6   3  16      176.45      154.64     15.73 o 
   7   3  16      522.29      500.60     26.57 o 
   8   3  16       75.48       69.08     12.76 o 
   9   3  16       17.53       26.35     13.60 o 
  10   3  16        9.76      -13.23     11.57 o 
  11   3  16        7.26       11.99     17.81 o 
 -11   4  16       92.56       72.05     24.60 o 
 -10   4  16        5.15        2.56     16.50 o 
  -9   4  16       81.28       89.16     23.69 o 
  -8   4  16      124.22      123.40     30.65 o 
  -7   4  16        0.02       -5.08     11.23 o 
  -6   4  16      813.51      800.83     44.96 o 
  -5   4  16       47.80       60.30     10.20 o 
  -4   4  16       22.38       18.26      6.86 o 
  -3   4  16     1254.31     1315.01     29.16 o 
  -2   4  16      235.64      247.48     23.81 o 
  -1   4  16      193.68      207.71     13.33 o 
   0   4  16       14.77       16.54      6.34 o 
   1   4  16        0.01        3.78     13.48 o 
   2   4  16      578.58      593.57     18.84 o 
   3   4  16      574.40      585.19     18.79 o 
   4   4  16       95.33       98.35     17.30 o 
   5   4  16       42.71       47.71     12.63 o 
   6   4  16      499.34      474.12     42.02 o 
   7   4  16       55.47       63.57     13.36 o 
   8   4  16      237.24      254.10     58.68 o 
   9   4  16       35.88       52.72     16.34 o 
  10   4  16       16.78      -16.64     11.09 o 
 -10   5  16       26.18       27.94     18.09 o 
  -9   5  16        1.18       -6.34     13.53 o 
  -8   5  16       79.54       77.10     18.75 o 
  -7   5  16       56.32       39.79     15.75 o 
  -6   5  16      290.58      328.44     29.43 o 
  -5   5  16       85.32       84.88     17.49 o 
  -4   5  16      696.61      763.69     26.60 o 
  -3   5  16      282.78      308.49     16.51 o 
  -2   5  16       49.22       33.31     12.36 o 
  -1   5  16        6.49        4.65      8.27 o 
   0   5  16       11.07       15.15      9.74 o 
   1   5  16       16.04        0.27      6.54 o 
   2   5  16      163.68      190.91     18.88 o 
   3   5  16       41.50       39.27     11.44 o 
   4   5  16      627.98      630.22     45.35 o 
   5   5  16      297.81      316.03     23.17 o 
   6   5  16     1095.72     1143.79     39.61 o 
   7   5  16      154.64      201.03     19.90 o 
   8   5  16      148.04      173.49     23.97 o 
   9   5  16       12.07        3.46     14.18 o 
  -8   6  16        2.69       10.36     16.41 o 
  -7   6  16       40.45       27.33     16.20 o 
  -6   6  16      172.59      188.79     40.88 o 
  -5   6  16       60.14       56.46     16.44 o 
  -4   6  16       11.76        5.91     13.18 o 
  -3   6  16       13.69       18.19      8.02 o 
  -2   6  16        0.20        0.23      7.12 o 
  -1   6  16        2.34       -4.12      8.65 o 
   0   6  16       23.59       19.58      7.80 o 
   1   6  16        2.07       -2.88     12.18 o 
   2   6  16       19.27       20.43     11.90 o 
   3   6  16      157.10      190.60     37.63 o 
   4   6  16        6.39        7.70     11.03 o 
   5   6  16        0.53       -2.49     10.10 o 
   6   6  16      556.16      540.39     35.90 o 
   7   6  16      459.94      409.12     35.36 o 
   8   6  16      195.84      169.77     25.55 o 
  -6   7  16       42.51       69.02     19.19 o 
  -5   7  16      430.80      463.94     80.65 o 
  -4   7  16        7.74       11.24     14.09 o 
  -3   7  16      137.49      175.00     23.89 o 
  -2   7  16        6.26       -0.14      9.78 o 
  -1   7  16        6.64       -8.76      7.22 o 
   0   7  16       77.08       93.27     16.00 o 
   1   7  16        8.68       11.48     11.07 o 
   2   7  16        5.16        2.38     10.54 o 
   3   7  16        5.55        5.66     11.60 o 
   4   7  16        8.51        2.54     23.22 o 
   5   7  16       36.19       42.96     14.39 o 
   6   7  16       58.19       67.81     19.19 o 
  -3   8  16       12.71      -20.19     33.70 o 
  -2   8  16       25.11       14.51     35.49 o 
  -1   8  16       80.44       77.30     23.12 o 
   0   8  16        3.91        9.61     18.04 o 
   1   8  16       47.07        5.64     18.08 o 
   2   8  16      449.42      436.51     42.93 o 
   3   8  16        4.83       -6.65     16.05 o 
 -12   1  17        0.00       17.89     16.74 o 
 -11   1  17        3.06       21.32     15.15 o 
 -10   1  17       11.22        8.64      8.31 o 
  -9   1  17       17.04       28.38     10.00 o 
  -8   1  17      299.31      299.07     21.30 o 
  -7   1  17      997.16     1035.07     28.92 o 
  -6   1  17      597.02      603.42     21.56 o 
  -5   1  17      364.30      357.29     14.97 o 
  -4   1  17       12.18        5.33      5.96 o 
  -3   1  17      312.24      406.06     15.06 o 
  -2   1  17       56.60       96.70      8.95 o 
  -1   1  17      283.69      323.64     14.11 o 
   0   1  17       54.80       50.17      7.39 o 
   1   1  17       14.22       11.28      5.97 o 
   2   1  17     1451.55     1294.42     26.78 o 
   3   1  17        5.19       -1.58      5.81 o 
   4   1  17      118.09      102.38      9.73 o 
   5   1  17      297.92      277.87     17.55 o 
   6   1  17       59.32       50.41     10.58 o 
   7   1  17      402.43      411.26     18.03 o 
   8   1  17      478.76      366.71     45.12 o 
   9   1  17       52.49       77.41     17.46 o 
  10   1  17       96.13      103.63     17.13 o 
 -12   2  17       11.77       52.12     21.02 o 
 -11   2  17        0.01       10.16     16.00 o 
 -10   2  17       33.68       35.72     17.21 o 
  -9   2  17      834.31      871.11     33.33 o 
  -8   2  17       11.13        4.38      8.02 o 
  -7   2  17        0.89       12.99      6.91 o 
  -6   2  17      125.18      112.02     23.31 o 
  -5   2  17      163.63      147.98     11.06 o 
  -4   2  17      539.04      517.99     17.36 o 
  -3   2  17     2302.81     2434.20     41.13 o 
  -2   2  17      374.69      352.21     14.46 o 
  -1   2  17      427.88      429.23     15.77 o 
   0   2  17      147.94      127.47     10.02 o 
   1   2  17       52.75       38.85      7.30 o 
   2   2  17        1.70        2.64      5.76 o 
   3   2  17      281.03      311.70     19.61 o 
   4   2  17     1914.51     1863.80     35.00 o 
   5   2  17       63.09       64.21      8.76 o 
   6   2  17       50.04       64.42      8.96 o 
   7   2  17      104.42       93.58     16.42 o 
   8   2  17        7.17       15.30     10.02 o 
   9   2  17      276.32      302.62     69.73 o 
  10   2  17        1.27       11.07     13.15 o 
  11   2  17        0.82      -11.48     15.96 o 
 -11   3  17       13.05       34.62     19.04 o 
 -10   3  17       48.45       39.51     18.06 o 
  -9   3  17      332.72      343.93     38.01 o 
  -8   3  17       37.70       48.23     17.03 o 
  -7   3  17       20.96       29.53      8.63 o 
  -6   3  17      931.13      927.51     42.13 o 
  -5   3  17       17.28       13.40      7.11 o 
  -4   3  17        9.16       12.44      6.40 o 
  -3   3  17       26.12       17.63      6.42 o 
  -2   3  17      394.57      365.35     16.88 o 
  -1   3  17        2.33       -0.91      5.11 o 
   0   3  17        0.25        3.20      5.59 o 
   1   3  17       79.94       68.00     10.06 o 
   2   3  17      268.17      266.68     17.93 o 
   3   3  17      756.86      747.57     20.96 o 
   4   3  17        0.29       11.67      6.13 o 
   5   3  17       14.07        2.38      8.93 o 
   6   3  17       98.38       99.54     13.93 o 
   7   3  17       35.51       17.94      8.94 o 
   8   3  17        9.52       22.88     11.21 o 
   9   3  17       21.81       27.31     13.81 o 
  10   3  17       64.86       59.49     35.95 o 
  11   3  17      436.59      527.80     38.74 o 
 -10   4  17      295.04      273.36     36.64 o 
  -9   4  17        5.27       10.45     15.57 o 
  -8   4  17      275.25      320.32     28.72 o 
  -7   4  17       33.36        7.22     18.07 o 
  -6   4  17       40.74       33.09      9.20 o 
  -5   4  17      318.11      343.06     19.47 o 
  -4   4  17       27.36       20.57      7.98 o 
  -3   4  17      545.03      515.67     22.83 o 
  -2   4  17      959.72      994.98     28.87 o 
  -1   4  17      135.59      154.44     12.12 o 
   0   4  17      440.57      417.19     16.83 o 
   1   4  17        0.77       -7.13      6.89 o 
   2   4  17      201.78      195.50     12.96 o 
   3   4  17        1.85       12.84      6.53 o 
   4   4  17      159.36      158.31     16.30 o 
   5   4  17      306.34      338.65     22.60 o 
   6   4  17       66.75       87.82     13.95 o 
   7   4  17       22.37       29.42     11.30 o 
   8   4  17      294.33      323.43     29.38 o 
   9   4  17      137.00      120.13     20.96 o 
  10   4  17      132.41      139.58     23.66 o 
  -9   5  17      315.36      317.12     51.72 o 
  -8   5  17      123.70       85.20     37.58 o 
  -7   5  17       75.42      125.64     29.83 o 
  -6   5  17        1.02       -0.79     11.73 o 
  -5   5  17     1066.69     1006.19     43.24 o 
  -4   5  17      393.77      387.77     21.70 o 
  -3   5  17        1.83        5.66      5.28 o 
  -2   5  17        1.14        6.24      6.20 o 
  -1   5  17        0.83       -2.57      6.64 o 
   0   5  17      122.20      119.11     11.41 o 
   1   5  17     1085.70     1160.34     34.59 o 
   2   5  17      305.23      329.14     22.58 o 
   3   5  17       79.19      103.14     14.86 o 
   4   5  17        1.66       -1.72     10.88 o 
   5   5  17        8.91        1.65      9.65 o 
   6   5  17        0.47       11.79     10.57 o 
   7   5  17       11.52        5.50     17.40 o 
   8   5  17      181.36      196.32     25.58 o 
   9   5  17      545.27      532.50     40.41 o 
  -8   6  17        8.02        5.38     15.54 o 
  -7   6  17       49.05       60.40     19.18 o 
  -6   6  17       79.13       76.58     27.89 o 
  -5   6  17       95.90       95.62     25.39 o 
  -4   6  17      101.97       61.09     32.04 o 
  -3   6  17      256.63      241.60     18.19 o 
  -2   6  17        5.01        2.30      6.15 o 
  -1   6  17        6.28        0.80      9.41 o 
   0   6  17       15.53       16.44     11.00 o 
   1   6  17        0.42       11.20     18.97 o 
   2   6  17       35.25       27.69     15.02 o 
   3   6  17      105.04      115.71     23.97 o 
   4   6  17      116.53      135.57     17.88 o 
   5   6  17       82.38       85.69     16.08 o 
   6   6  17        0.14        6.91     16.31 o 
   7   6  17       34.61       41.11     16.76 o 
   8   6  17       87.82       78.56     22.79 o 
  -6   7  17       58.83       41.59     33.02 o 
  -5   7  17        0.82       -4.99     20.93 o 
  -4   7  17       19.45       13.33     14.71 o 
  -3   7  17        0.65        2.20     12.54 o 
  -2   7  17      156.95      162.94     18.25 o 
  -1   7  17       55.18       43.44     13.02 o 
   0   7  17        2.57       -3.18     11.83 o 
   1   7  17      540.56      444.28     55.49 o 
   2   7  17      391.62      357.57     27.19 o 
   3   7  17      149.41      173.03     20.64 o 
   4   7  17        0.85       -5.54     10.94 o 
   5   7  17      137.22      161.15     20.66 o 
   6   7  17      323.22      366.39     78.58 o 
  -2   8  17       14.60      -24.56     30.36 o 
  -1   8  17       40.86       28.91     20.03 o 
   0   8  17        5.79      -12.63     15.69 o 
   1   8  17       11.54        2.24     23.03 o 
   2   8  17       13.47       14.31     14.38 o 
 -12   0  18        0.34        6.60     16.32 o 
 -11   0  18       70.72      109.51     23.27 o 
 -10   0  18        0.11      -15.85     10.56 o 
  -9   0  18      276.44      347.96     34.67 o 
  -8   0  18        0.17        6.62     11.34 o 
  -7   0  18     9181.33     8997.96    225.55 o 
  -6   0  18     1741.54     1859.08     82.68 o 
  -5   0  18       78.45      111.62     33.34 o 
  -4   0  18        1.25       13.90      9.23 o 
  -3   0  18       52.37       46.04     10.31 o 
  -2   0  18      855.25      949.53     31.92 o 
  -1   0  18      168.95      140.69     14.64 o 
   0   0  18       14.45       20.09     10.49 o 
   1   0  18      168.22      193.71     16.83 o 
   2   0  18      458.05      362.84     20.85 o 
   3   0  18      295.64      269.23     19.92 o 
   4   0  18      966.06      906.75     33.14 o 
   5   0  18       23.73       48.83     14.31 o 
   6   0  18        8.59       12.07     10.82 o 
   7   0  18      213.26      169.78     18.50 o 
   8   0  18      900.55      963.79     46.78 o 
   9   0  18      143.23       97.85     25.33 o 
  10   0  18      271.05      301.45     40.82 o 
 -12   1  18        0.13        8.71     16.55 o 
 -11   1  18       16.12       16.08     15.98 o 
 -10   1  18        3.31       15.50     10.27 o 
  -9   1  18      311.20      280.34     21.73 o 
  -8   1  18       58.08       61.88     11.96 o 
  -7   1  18     3428.15     3655.34     65.60 o 
  -6   1  18     1071.64     1112.84     30.04 o 
  -5   1  18      613.51      609.10     18.84 o 
  -4   1  18      108.91      110.45      9.91 o 
  -3   1  18      372.16      350.36     15.09 o 
  -2   1  18       86.50       95.07     10.53 o 
  -1   1  18      352.58      359.88     21.97 o 
   0   1  18       76.83       74.01      8.40 o 
   1   1  18       21.65       24.20      6.48 o 
   2   1  18       31.03       31.41      7.31 o 
   3   1  18      241.02      225.97     13.34 o 
   4   1  18     1679.37     1555.21     42.83 o 
   5   1  18      259.51      255.86     20.80 o 
   6   1  18      137.02      110.32     11.99 o 
   7   1  18       77.50       80.83     10.18 o 
   8   1  18      126.68      130.23     15.03 o 
   9   1  18       17.88       16.34     10.11 o 
  10   1  18       37.28       48.35     20.69 o 
 -11   2  18       13.19       20.61     16.91 o 
 -10   2  18        5.81       12.68     15.24 o 
  -9   2  18       86.69       86.33     13.91 o 
  -8   2  18     1197.93     1180.33     57.74 o 
  -7   2  18      774.68      775.08     47.01 o 
  -6   2  18     2219.63     2166.32     45.64 o 
  -5   2  18      314.90      290.98     14.89 o 
  -4   2  18        0.21        7.25      5.86 o 
  -3   2  18        3.79       -8.39      5.60 o 
  -2   2  18        4.29        1.21      7.26 o 
  -1   2  18      161.85      147.00     11.09 o 
   0   2  18      166.20      150.82     11.04 o 
   1   2  18      171.38      178.22     11.92 o 
   2   2  18      263.20      253.69     13.65 o 
   3   2  18     1488.18     1358.79     32.10 o 
   4   2  18      143.41      130.20     12.50 o 
   5   2  18       42.35       31.01      7.66 o 
   6   2  18      323.82      315.78     19.17 o 
   7   2  18      759.74      688.69     32.06 o 
   8   2  18      321.12      301.18     26.08 o 
   9   2  18      105.51      117.07     15.43 o 
  10   2  18        3.40       -4.48     11.99 o 
  11   2  18       50.03       44.60     21.53 o 
 -11   3  18       27.19       55.66     21.61 o 
 -10   3  18       15.05       25.90     17.32 o 
  -9   3  18       11.82        3.66     14.02 o 
  -8   3  18     1237.39     1230.24     50.31 o 
  -7   3  18       43.07       52.86     15.00 o 
  -6   3  18       68.14       42.47     11.61 o 
  -5   3  18       40.54       35.04      8.79 o 
  -4   3  18      106.11       94.52      9.80 o 
  -3   3  18        7.87        5.06      6.11 o 
  -2   3  18       70.84       79.91      9.19 o 
  -1   3  18        0.40       -2.48      5.58 o 
   0   3  18      400.92      416.94     16.25 o 
   1   3  18      162.40      141.18     11.08 o 
   2   3  18      119.27      116.81     10.31 o 
   3   3  18        0.17        1.86      5.95 o 
   4   3  18      682.53      677.67     20.47 o 
   5   3  18       17.55       20.03      9.49 o 
   6   3  18      575.11      582.44     25.92 o 
   7   3  18      183.69      183.60     17.99 o 
   8   3  18      123.21      131.34     16.10 o 
   9   3  18       46.19       26.75     13.64 o 
  10   3  18      231.56      306.80     29.20 o 
  11   3  18       61.94      103.42     21.37 o 
 -10   4  18      393.75      532.33     51.36 o 
  -9   4  18       97.75       99.31     24.72 o 
  -8   4  18       44.86       43.79     15.51 o 
  -7   4  18      272.94      259.78     26.07 o 
  -6   4  18        0.19      -14.18     12.96 o 
  -5   4  18       18.39       17.47      8.35 o 
  -4   4  18      105.54      100.49     10.57 o 
  -3   4  18        0.38       -4.70      6.89 o 
  -2   4  18      338.10      316.88     16.44 o 
  -1   4  18      429.47      401.43     17.25 o 
   0   4  18        1.03       -6.04      5.67 o 
   1   4  18     1305.91     1276.76     29.17 o 
   2   4  18     2420.75     2367.98     50.27 o 
   3   4  18     3049.12     3081.98     64.68 o 
   4   4  18      642.68      685.34     44.05 o 
   5   4  18      441.05      414.23     25.14 o 
   6   4  18      544.93      564.91     27.30 o 
   7   4  18       37.52       70.52     22.95 o 
   8   4  18       30.01       45.00     19.96 o 
   9   4  18      255.49      260.22     28.59 o 
  10   4  18      119.14      115.97     21.99 o 
  -9   5  18      396.91      394.33     35.05 o 
  -8   5  18       20.29       28.43     15.41 o 
  -7   5  18       36.71       15.68     13.76 o 
  -6   5  18      151.98      152.44     21.97 o 
  -5   5  18      334.98      321.57     20.71 o 
  -4   5  18       54.51       59.43     11.25 o 
  -3   5  18       59.85       56.94      9.08 o 
  -2   5  18       40.25       32.03     11.11 o 
  -1   5  18      104.56      104.21     11.17 o 
   0   5  18       33.69       44.57      8.80 o 
   1   5  18      292.34      289.79     21.95 o 
   2   5  18       19.54       16.15     10.37 o 
   3   5  18       81.97       75.51     14.14 o 
   4   5  18       65.29       62.83     13.47 o 
   5   5  18       43.68       54.12     14.37 o 
   6   5  18       10.67        8.56     10.75 o 
   7   5  18       25.11       17.33     10.87 o 
   8   5  18       34.81       28.82     15.32 o 
   9   5  18       17.42        2.31     15.37 o 
  -8   6  18      195.03      228.12     30.40 o 
  -7   6  18       40.40       46.34     18.82 o 
  -6   6  18       21.81       18.00     14.12 o 
  -5   6  18       77.11       69.68     26.02 o 
  -4   6  18       35.51       43.04     15.55 o 
  -3   6  18       19.64        7.36      7.85 o 
  -2   6  18       10.63        4.50      7.54 o 
  -1   6  18      311.18      286.79     24.44 o 
   0   6  18        5.38        3.44      9.46 o 
   1   6  18      608.08      648.10     59.78 o 
   2   6  18     1351.06     1387.96     43.46 o 
   3   6  18       72.59       47.87     13.62 o 
   4   6  18       11.51       20.20     11.71 o 
   5   6  18       45.96       39.60     13.54 o 
   6   6  18       60.95       48.03     17.74 o 
   7   6  18        5.89       -8.32     17.64 o 
  -6   7  18        9.96       -0.78     16.38 o 
  -5   7  18       39.12       18.39     16.88 o 
  -4   7  18      104.92      102.86     21.60 o 
  -3   7  18        6.02        1.12     17.66 o 
  -2   7  18        0.32       -7.69     10.06 o 
  -1   7  18       96.02       84.02     15.26 o 
   0   7  18       10.23       18.40     16.32 o 
   1   7  18       24.84       22.84     17.36 o 
   2   7  18       46.28       51.33     15.09 o 
   3   7  18        3.04        4.12     12.13 o 
   4   7  18       65.05       70.13     16.70 o 
   5   7  18        2.45        0.25     12.00 o 
  -1   8  18       35.39       15.84     19.18 o 
   0   8  18       24.69       36.72     21.28 o 
   1   8  18       39.91       54.39     16.52 o 
 -11   1  19        2.12       -0.67     13.47 o 
 -10   1  19        4.34       17.78     10.13 o 
  -9   1  19       63.02       54.62     12.93 o 
  -8   1  19      503.06      575.06     34.06 o 
  -7   1  19      921.87      966.12     37.59 o 
  -6   1  19     1582.33     1563.59     37.03 o 
  -5   1  19      298.42      305.13     15.34 o 
  -4   1  19      225.93      258.09     14.19 o 
  -3   1  19      720.12      800.87     30.67 o 
  -2   1  19      324.81      348.60     16.04 o 
  -1   1  19      172.23      155.00     11.17 o 
   0   1  19        9.86        3.40      6.26 o 
   1   1  19       21.52       17.30      7.08 o 
   2   1  19      264.22      248.32     13.95 o 
   3   1  19      146.33      140.03     11.42 o 
   4   1  19      653.42      631.03     20.01 o 
   5   1  19       36.82       15.65      7.88 o 
   6   1  19     1358.41     1050.14     36.49 o 
   7   1  19     1121.64      945.58     30.19 o 
   8   1  19       91.05       72.26     13.16 o 
   9   1  19       20.72        6.89     11.23 o 
  10   1  19        0.11      -16.48     11.24 o 
 -11   2  19       18.32       17.19     18.37 o 
 -10   2  19        1.42        8.03     14.98 o 
  -9   2  19      223.62      177.29     55.83 o 
  -8   2  19      112.27       99.93     14.02 o 
  -7   2  19       45.20       48.05     10.10 o 
  -6   2  19       50.15       59.08      9.90 o 
  -5   2  19       38.96       31.33      7.65 o 
  -4   2  19       67.74       67.97      9.02 o 
  -3   2  19        6.44       -1.98      5.81 o 
  -2   2  19      411.12      403.89     17.43 o 
  -1   2  19       99.92      106.64     10.12 o 
   0   2  19        1.91        4.39      6.15 o 
   1   2  19       89.77       84.07      9.37 o 
   2   2  19      126.79      126.38     10.94 o 
   3   2  19      406.83      384.73     18.36 o 
   4   2  19       25.42       33.85     12.03 o 
   5   2  19      831.27      737.32     21.79 o 
   6   2  19      127.40       83.37     13.06 o 
   7   2  19      143.29      137.94     16.02 o 
   8   2  19       74.18       50.18     11.44 o 
   9   2  19       19.09        1.08     11.69 o 
  10   2  19       68.58       51.10     16.15 o 
  11   2  19        0.05       -9.27     17.63 o 
 -11   3  19        8.66       20.16     18.53 o 
 -10   3  19       13.75       29.80     19.08 o 
  -9   3  19      401.85      348.52     38.86 o 
  -8   3  19       48.96       60.77     11.23 o 
  -7   3  19      494.45      508.01     29.68 o 
  -6   3  19        2.74        3.74      6.52 o 
  -5   3  19      592.32      578.01     29.17 o 
  -4   3  19      319.97      305.38     18.73 o 
  -3   3  19      326.06      349.38     19.88 o 
  -2   3  19       87.58      116.85     11.97 o 
  -1   3  19      132.38      146.41     11.64 o 
   0   3  19      150.57      144.37     11.53 o 
   1   3  19       33.97       23.63      7.21 o 
   2   3  19      845.07      875.72     33.07 o 
   3   3  19     1130.06     1123.39     31.63 o 
   4   3  19       29.99       30.99      7.44 o 
   5   3  19      132.35      122.86     14.89 o 
   6   3  19       88.35       88.87     15.88 o 
   7   3  19        0.00        6.11      9.68 o 
   8   3  19        9.58       23.13     12.17 o 
   9   3  19       19.82       22.81     13.65 o 
  10   3  19       29.50       28.35     26.64 o 
 -10   4  19       92.77      133.90     28.02 o 
  -9   4  19        2.66       27.43     17.66 o 
  -8   4  19      537.93      648.85     50.65 o 
  -7   4  19       73.17       98.90     18.90 o 
  -6   4  19      147.20      143.86     21.28 o 
  -5   4  19       76.49       49.62      9.57 o 
  -4   4  19       17.65       20.12      7.20 o 
  -3   4  19      287.07      294.61     16.40 o 
  -2   4  19       18.25       18.36      6.92 o 
  -1   4  19      257.16      286.59     16.06 o 
   0   4  19       21.11       20.10      7.81 o 
   1   4  19      120.28      119.44     11.05 o 
   2   4  19     1462.88     1500.01     32.61 o 
   3   4  19      395.51      373.62     23.52 o 
   4   4  19        1.19        2.34     10.76 o 
   5   4  19      186.33      165.64     26.90 o 
   6   4  19       30.74       25.84     10.92 o 
   7   4  19        6.60       12.02     11.97 o 
   8   4  19        0.21       -8.16     12.16 o 
   9   4  19       18.44        4.97     13.44 o 
  10   4  19        0.91        7.84     14.83 o 
  -9   5  19        0.00       26.47     19.35 o 
  -8   5  19      494.28      497.25     37.75 o 
  -7   5  19      111.55      137.77     22.85 o 
  -6   5  19        3.82       -4.22     16.41 o 
  -5   5  19      104.69      103.70     13.49 o 
  -4   5  19        0.12       11.67      8.24 o 
  -3   5  19       53.01       56.24      9.56 o 
  -2   5  19       32.25       41.44     13.02 o 
  -1   5  19       20.72       24.20      8.57 o 
   0   5  19      149.52      158.96     13.26 o 
   1   5  19       61.89       59.26      9.18 o 
   2   5  19       57.28       54.58     17.18 o 
   3   5  19      985.11     1052.48     36.21 o 
   4   5  19      229.19      250.56     21.47 o 
   5   5  19      280.06      320.40     24.16 o 
   6   5  19        3.55       10.43     13.25 o 
   7   5  19        0.05        6.98      9.74 o 
   8   5  19       36.27       38.01     15.99 o 
  -7   6  19       26.70       14.09     16.41 o 
  -6   6  19        3.96        6.39     14.25 o 
  -5   6  19        2.44       -1.66     17.00 o 
  -4   6  19      222.69      191.38     23.62 o 
  -3   6  19      336.01      340.04     22.79 o 
  -2   6  19       35.05       37.89     10.60 o 
  -1   6  19       29.14       29.01     11.43 o 
   0   6  19      184.23      161.84     17.92 o 
   1   6  19      503.83      518.85     29.56 o 
   2   6  19      304.82      269.54     30.55 o 
   3   6  19      608.71      624.81     31.98 o 
   4   6  19       19.60       39.04     13.45 o 
   5   6  19       26.34       21.14     12.61 o 
   6   6  19        5.54       -5.05     11.03 o 
   7   6  19        2.54        9.04     14.09 o 
  -5   7  19       79.74       45.73     24.07 o 
  -4   7  19        5.16        4.64     13.64 o 
  -3   7  19        0.21       -3.44     13.72 o 
  -2   7  19        6.26       -1.49      9.69 o 
  -1   7  19       57.02       63.32     14.97 o 
   0   7  19       45.48       54.36     19.37 o 
   1   7  19        0.01      -11.32     10.69 o 
   2   7  19       10.39       29.24     18.98 o 
   3   7  19       58.58       53.22     15.24 o 
   4   7  19      346.84      366.04     28.49 o 
   5   7  19      178.35      170.21     40.84 o 
 -11   0  20        1.76      -18.78     13.37 o 
 -10   0  20      419.21      480.15     42.51 o 
  -9   0  20       26.85       45.07     16.33 o 
  -8   0  20       97.79      128.04     21.76 o 
  -7   0  20        7.81        9.47     11.81 o 
  -6   0  20        3.45       -8.85      8.66 o 
  -5   0  20     1859.23     1797.81     64.00 o 
  -4   0  20       30.82       24.39     10.55 o 
  -3   0  20      183.63      203.38     27.51 o 
  -2   0  20       18.31       78.57     13.17 o 
  -1   0  20        1.03       -0.70      9.46 o 
   0   0  20     1045.55      936.82     33.20 o 
   1   0  20        0.22      -11.79      7.86 o 
   2   0  20     1409.51     1305.44     41.05 o 
   3   0  20    10312.48     9966.48    183.58 o 
   4   0  20       12.19        6.48     10.64 o 
   5   0  20      283.19      257.32     21.40 o 
   6   0  20     1491.77     1232.21     41.79 o 
   7   0  20      137.67       69.53     14.66 o 
   8   0  20      835.29      832.81     35.66 o 
   9   0  20       53.09       37.97     22.56 o 
  10   0  20       31.63       27.42     20.42 o 
 -11   1  20        2.46        4.14     10.58 o 
 -10   1  20        7.26        7.98     11.28 o 
  -9   1  20       29.40       33.74     11.42 o 
  -8   1  20       27.88       47.55     11.22 o 
  -7   1  20     1064.52     1119.67     61.33 o 
  -6   1  20      470.58      455.27     19.80 o 
  -5   1  20        9.05        9.50      6.47 o 
  -4   1  20      138.29      109.76     11.61 o 
  -3   1  20      199.06      193.76     12.80 o 
  -2   1  20      324.42      306.28     14.78 o 
  -1   1  20       46.40       42.47      8.12 o 
   0   1  20       16.96        6.70      6.90 o 
   1   1  20     2401.68     2273.76     40.79 o 
   2   1  20     1556.81     1446.12     30.92 o 
   3   1  20      898.44      865.95     32.66 o 
   4   1  20        9.04       14.15      7.86 o 
   5   1  20        0.08      -10.12      6.74 o 
   6   1  20      103.11       84.27     10.36 o 
   7   1  20       30.78       23.83     10.03 o 
   8   1  20      153.12      171.97     23.02 o 
   9   1  20        0.01       -1.63     11.26 o 
  10   1  20       30.95       30.32     14.35 o 
 -11   2  20       18.31       13.88     16.77 o 
 -10   2  20       57.67       81.15     23.25 o 
  -9   2  20        0.14        6.46      7.36 o 
  -8   2  20       91.05      101.50     14.09 o 
  -7   2  20      226.13      219.52     16.54 o 
  -6   2  20        0.06        9.52      7.55 o 
  -5   2  20       70.44       76.62     10.99 o 
  -4   2  20        0.26        6.40      6.34 o 
  -3   2  20       26.63       31.02      7.67 o 
  -2   2  20       43.65       46.93      8.63 o 
  -1   2  20       70.17       88.91     10.21 o 
   0   2  20        0.17       -4.52      5.48 o 
   1   2  20      737.65      659.78     21.69 o 
   2   2  20      424.42      439.55     17.63 o 
   3   2  20      891.56      813.21     25.32 o 
   4   2  20       31.85       34.86      9.55 o 
   5   2  20      536.54      554.29     22.48 o 
   6   2  20        1.70        2.76      9.44 o 
   7   2  20      693.36      671.75     28.12 o 
   8   2  20      170.52      165.40     17.81 o 
   9   2  20      158.25      166.46     28.80 o 
  10   2  20      454.62      534.18     37.40 o 
 -10   3  20        0.63       22.00     16.42 o 
  -9   3  20      416.69      408.75     42.24 o 
  -8   3  20      454.95      458.39     26.05 o 
  -7   3  20      290.02      250.76     57.01 o 
  -6   3  20     2171.87     2223.02     81.87 o 
  -5   3  20        7.59       12.73      7.81 o 
  -4   3  20       23.69       20.98      7.08 o 
  -3   3  20      327.34      335.32     16.95 o 
  -2   3  20        0.01       -3.46      5.93 o 
  -1   3  20      312.49      301.27     16.16 o 
   0   3  20      378.25      399.80     17.72 o 
   1   3  20      272.75      273.27     15.45 o 
   2   3  20      347.22      341.07     16.21 o 
   3   3  20       13.65       21.53      7.07 o 
   4   3  20      115.38      126.40     12.91 o 
   5   3  20       87.64       82.64     13.50 o 
   6   3  20        2.65        1.60      9.49 o 
   7   3  20      616.50      525.46     27.89 o 
   8   3  20      129.48       97.31     21.98 o 
   9   3  20       61.97       79.73     18.24 o 
  10   3  20       49.76       36.71     16.34 o 
 -10   4  20      357.70      328.84     40.95 o 
  -9   4  20        4.99        2.90     15.93 o 
  -8   4  20      119.15      139.96     34.64 o 
  -7   4  20        4.16       12.29     13.22 o 
  -6   4  20      163.67      182.24     18.38 o 
  -5   4  20      217.13      234.38     24.65 o 
  -4   4  20       10.65       10.44      7.39 o 
  -3   4  20       31.18       30.68      8.39 o 
  -2   4  20        9.70       14.99      6.96 o 
  -1   4  20      238.93      225.69     14.66 o 
   0   4  20       19.37       21.37     13.57 o 
   1   4  20      309.40      305.96     21.23 o 
   2   4  20       29.79       36.73      8.12 o 
   3   4  20      165.85      190.94     24.63 o 
   4   4  20      446.88      449.90     26.22 o 
   5   4  20       93.58      108.07     15.25 o 
   6   4  20      130.47      141.45     26.66 o 
   7   4  20      119.39      110.08     16.65 o 
   8   4  20       99.83      126.90     21.10 o 
   9   4  20      173.60      162.75     24.32 o 
  -9   5  20       31.31       45.20     22.15 o 
  -8   5  20       26.05       48.99     22.18 o 
  -7   5  20        4.72        2.41     12.84 o 
  -6   5  20      195.22      170.64     23.59 o 
  -5   5  20        9.08       15.38      8.95 o 
  -4   5  20      484.01      516.87     32.36 o 
  -3   5  20      143.96      136.49     12.79 o 
  -2   5  20      209.66      194.60     14.62 o 
  -1   5  20      305.06      287.42     17.13 o 
   0   5  20       40.41       48.10      8.90 o 
   1   5  20       38.16       40.41      8.76 o 
   2   5  20      207.31      209.33     19.10 o 
   3   5  20      449.61      409.04     30.43 o 
   4   5  20      633.69      637.06     28.88 o 
   5   5  20      314.74      340.22     24.93 o 
   6   5  20       35.12       24.89     12.00 o 
   7   5  20       25.37       51.19     14.87 o 
   8   5  20        7.95        4.80     13.19 o 
  -7   6  20       15.11        2.69     14.43 o 
  -6   6  20        1.52       11.83     13.92 o 
  -5   6  20        4.08       38.46     15.20 o 
  -4   6  20        5.17       10.88     13.26 o 
  -3   6  20       80.15       46.75     21.35 o 
  -2   6  20      246.61      235.85     16.62 o 
  -1   6  20      169.43      167.16     14.68 o 
   0   6  20       22.23       20.22     11.58 o 
   1   6  20       36.48       50.54     12.85 o 
   2   6  20      274.53      246.95     29.75 o 
   3   6  20       48.55       44.88     13.75 o 
   4   6  20       16.14        7.12     12.32 o 
   5   6  20      270.01      276.73     24.69 o 
   6   6  20      168.27      162.46     20.47 o 
   7   6  20        6.53       -9.17     13.81 o 
  -5   7  20       72.41       75.04     27.15 o 
  -4   7  20      125.30      122.79     22.51 o 
  -3   7  20       97.78       94.00     22.41 o 
  -2   7  20       10.47       16.32     15.96 o 
  -1   7  20       29.29       12.71     19.23 o 
   0   7  20      212.46      207.29     21.32 o 
   1   7  20        0.76        0.70     10.90 o 
   2   7  20       19.94       -5.22     14.63 o 
   3   7  20       59.57       87.16     17.92 o 
   4   7  20      237.14      234.48     24.51 o 
 -11   1  21       18.37       34.47     13.11 o 
 -10   1  21        2.90        7.60     10.67 o 
  -9   1  21       11.00       30.49     11.20 o 
  -8   1  21      163.70      174.21     31.83 o 
  -7   1  21      587.61      584.16     27.06 o 
  -6   1  21      779.80      833.30     27.02 o 
  -5   1  21        5.07       12.90      7.00 o 
  -4   1  21      223.15      220.08     16.63 o 
  -3   1  21      182.26      171.97     12.68 o 
  -2   1  21       38.80       29.87      7.71 o 
  -1   1  21       58.08       71.47      9.22 o 
   0   1  21      298.63      279.45     15.04 o 
   1   1  21      730.45      754.86     22.28 o 
   2   1  21     1504.88     1417.21     31.21 o 
   3   1  21     3039.88     2914.00     54.53 o 
   4   1  21      121.59      143.17     12.33 o 
   5   1  21      183.75      190.89     13.72 o 
   6   1  21      207.02      176.14     13.75 o 
   7   1  21        0.75        6.15      7.72 o 
   8   1  21      315.92      322.33     29.27 o 
   9   1  21      142.42      171.99     24.11 o 
  10   1  21        3.46       40.35     23.94 o 
 -11   2  21      115.53      148.21     28.90 o 
 -10   2  21       70.21      106.63     26.23 o 
  -9   2  21       19.99       10.14      9.72 o 
  -8   2  21      606.63      558.88     27.75 o 
  -7   2  21      113.53      140.93     21.69 o 
  -6   2  21      602.65      560.93     26.17 o 
  -5   2  21      111.58      108.70     12.93 o 
  -4   2  21       24.19       14.36      7.09 o 
  -3   2  21      265.34      275.68     15.65 o 
  -2   2  21      258.59      281.84     15.71 o 
  -1   2  21       19.30       23.06      7.46 o 
   0   2  21        0.01       -4.93      6.08 o 
   1   2  21     1408.73     1363.62     31.95 o 
   2   2  21     3334.46     3248.93     53.90 o 
   3   2  21      734.48      715.14     22.13 o 
   4   2  21       56.65       64.26     10.40 o 
   5   2  21      155.55      141.02     14.23 o 
   6   2  21       57.21       46.84     16.43 o 
   7   2  21       58.33       76.34     14.00 o 
   8   2  21        3.16       18.47     11.13 o 
   9   2  21       59.25       56.88     22.10 o 
  10   2  21        0.24       -3.05     15.15 o 
 -10   3  21       14.05       38.12     19.23 o 
  -9   3  21        3.48        1.20     13.92 o 
  -8   3  21      998.18     1179.17     76.61 o 
  -7   3  21       49.32       29.44      8.68 o 
  -6   3  21      108.75      129.17     14.03 o 
  -5   3  21      271.51      282.10     25.69 o 
  -4   3  21       13.35       11.06      7.15 o 
  -3   3  21      116.85      128.89     11.56 o 
  -2   3  21       10.85       24.08      7.43 o 
  -1   3  21      118.28      117.03     11.27 o 
   0   3  21      947.94      942.03     26.49 o 
   1   3  21      127.75      110.88     11.13 o 
   2   3  21        1.70        2.76      6.32 o 
   3   3  21      514.53      547.22     19.43 o 
   4   3  21     1014.44     1067.79     27.14 o 
   5   3  21      212.85      219.26     25.33 o 
   6   3  21      341.74      310.12     22.69 o 
   7   3  21       64.73       56.68     13.29 o 
   8   3  21        7.88       26.54     12.22 o 
   9   3  21        7.09       12.27     14.28 o 
  10   3  21        9.40        5.20     14.36 o 
  -9   4  21        4.77      -15.23     15.32 o 
  -8   4  21       21.91        4.03     15.21 o 
  -7   4  21      226.39      228.67     25.64 o 
  -6   4  21        3.04        6.86      7.81 o 
  -5   4  21       57.95       60.04     19.07 o 
  -4   4  21        6.73        7.34      6.80 o 
  -3   4  21       16.69       18.05      7.39 o 
  -2   4  21       34.38       46.97      8.78 o 
  -1   4  21      222.02      230.55     15.16 o 
   0   4  21       30.85       27.64     11.25 o 
   1   4  21     1043.69      995.65     26.84 o 
   2   4  21       13.72       13.29      7.66 o 
   3   4  21      278.80      280.15     21.41 o 
   4   4  21      509.90      498.50     36.60 o 
   5   4  21      428.55      407.70     26.46 o 
   6   4  21       47.41       38.08     12.52 o 
   7   4  21       20.96       13.05     11.48 o 
   8   4  21        0.05       -0.02      8.09 o 
   9   4  21       33.48       15.56     15.63 o 
  -8   5  21      265.24      327.35     36.10 o 
  -7   5  21       29.38       41.92     16.49 o 
  -6   5  21       22.03       23.53     15.69 o 
  -5   5  21       99.62       92.50     13.32 o 
  -4   5  21        0.51       -0.27      7.51 o 
  -3   5  21      138.08      144.38     15.81 o 
  -2   5  21        0.01        3.24      7.15 o 
  -1   5  21      134.54      137.01     13.00 o 
   0   5  21       45.99       60.05      9.78 o 
   1   5  21      248.27      226.36     25.09 o 
   2   5  21       62.41       85.12     14.38 o 
   3   5  21      103.21       86.63     20.15 o 
   4   5  21       27.16       24.26     12.02 o 
   5   5  21      192.59      178.17     19.68 o 
   6   5  21      241.91      266.16     23.65 o 
   7   5  21       74.54       80.32     16.36 o 
   8   5  21       21.23        7.77     14.37 o 
  -7   6  21        0.24        6.05     14.43 o 
  -6   6  21       88.64       86.09     20.81 o 
  -5   6  21       21.19       25.35     33.46 o 
  -4   6  21       12.31       15.40     14.18 o 
  -3   6  21       84.09      110.36     17.25 o 
  -2   6  21      182.86      207.05     16.23 o 
  -1   6  21       32.39       50.58     10.23 o 
   0   6  21       18.12       35.71     13.00 o 
   1   6  21        0.02      -13.63      9.68 o 
   2   6  21        0.04       -4.20     10.54 o 
   3   6  21      630.25      556.63     42.83 o 
   4   6  21       20.02       24.89     13.27 o 
   5   6  21       35.43       26.50     14.09 o 
   6   6  21       37.85       33.70     14.47 o 
  -4   7  21       27.88       44.54     18.09 o 
  -3   7  21        0.39       -1.19     19.01 o 
  -2   7  21      143.05      175.55     28.59 o 
  -1   7  21       20.84       25.40     12.91 o 
   0   7  21        1.78       -0.73     11.69 o 
   1   7  21       84.41       92.14     16.85 o 
   2   7  21        3.59        4.70     12.69 o 
   3   7  21        3.12        0.07     15.47 o 
   4   7  21      294.51      320.50     28.20 o 
 -11   0  22       39.29       43.24     19.08 o 
 -10   0  22      133.08      176.59     28.83 o 
  -9   0  22      120.21      126.01     23.99 o 
  -8   0  22      177.45      174.19     25.74 o 
  -7   0  22      277.86      230.73     27.40 o 
  -6   0  22       98.79       91.94     14.59 o 
  -5   0  22        6.35       18.81     10.00 o 
  -4   0  22        8.51        9.81      9.67 o 
  -3   0  22      115.49      133.98     25.13 o 
  -2   0  22        9.41       18.45     10.67 o 
  -1   0  22       28.69        7.32      9.83 o 
   0   0  22      929.39      954.59     40.31 o 
   1   0  22      211.60      226.36     20.31 o 
   2   0  22     2905.00     2828.43     68.89 o 
   3   0  22        7.36       -1.82     10.32 o 
   4   0  22      994.17      907.02     71.60 o 
   5   0  22      495.14      450.95     33.48 o 
   6   0  22       24.43        1.43     10.63 o 
   7   0  22      237.91      186.12     28.13 o 
   8   0  22       92.96       65.53     15.67 o 
   9   0  22        8.41       -2.02     18.83 o 
  10   0  22       71.76       92.09     29.64 o 
 -11   1  22        1.06       16.12     11.84 o 
 -10   1  22      151.46      183.06     19.83 o 
  -9   1  22        2.14        5.82      9.65 o 
  -8   1  22       44.16       38.23     15.85 o 
  -7   1  22       45.43       39.75     10.71 o 
  -6   1  22      104.19      104.51     12.13 o 
  -5   1  22       11.28       12.39      7.35 o 
  -4   1  22       12.81        5.89      6.67 o 
  -3   1  22      186.51      169.11     13.48 o 
  -2   1  22        7.31       12.19      6.98 o 
  -1   1  22       27.72       23.71      7.63 o 
   0   1  22      143.88      168.77     13.18 o 
   1   1  22     1629.86     1518.94     32.94 o 
   2   1  22     1926.75     1876.29     37.65 o 
   3   1  22     1104.88     1069.90     27.33 o 
   4   1  22      143.17      132.51     13.55 o 
   5   1  22       28.83       33.45      9.13 o 
   6   1  22      253.18      248.58     15.88 o 
   7   1  22       46.99       48.28     11.17 o 
   8   1  22      118.67      133.35     16.67 o 
   9   1  22       12.15       38.08     12.53 o 
  10   1  22        8.97       -8.89     17.71 o 
 -10   2  22       19.88       24.30     17.95 o 
  -9   2  22       70.48       68.72     13.76 o 
  -8   2  22      848.10      804.20     33.61 o 
  -7   2  22       19.20       24.50     10.60 o 
  -6   2  22       26.25       33.53      9.35 o 
  -5   2  22        3.74       -1.24      6.83 o 
  -4   2  22       32.74       24.92      7.91 o 
  -3   2  22        0.28        1.03      6.55 o 
  -2   2  22       13.12        4.92      6.77 o 
  -1   2  22       44.85       53.61      9.61 o 
   0   2  22        4.21        7.11      7.55 o 
   1   2  22     2583.18     2465.98     44.74 o 
   2   2  22      754.50      736.31     22.81 o 
   3   2  22       16.85       17.87      8.89 o 
   4   2  22      299.04      296.39     18.38 o 
   5   2  22       18.81       16.94      7.90 o 
   6   2  22      240.42      151.41     16.87 o 
   7   2  22       30.04       15.43     15.31 o 
   8   2  22       19.85       -0.39     13.38 o 
   9   2  22        0.90        6.42     13.74 o 
  10   2  22       19.37       34.73     16.50 o 
 -10   3  22      106.60      117.93     27.21 o 
  -9   3  22       94.19      123.44     26.51 o 
  -8   3  22      413.87      426.31     42.27 o 
  -7   3  22       16.86       37.42     11.01 o 
  -6   3  22       63.42       58.23     15.21 o 
  -5   3  22      390.94      390.06     20.73 o 
  -4   3  22      475.60      431.03     19.16 o 
  -3   3  22      114.96      117.33     11.70 o 
  -2   3  22       23.84        7.44     11.45 o 
  -1   3  22      136.24      142.00     14.18 o 
   0   3  22     1248.58     1178.39     41.56 o 
   1   3  22      983.02     1031.41     26.95 o 
   2   3  22     2137.92     2152.20     41.52 o 
   3   3  22      820.97      770.59     27.84 o 
   4   3  22     1079.78     1182.40     50.65 o 
   5   3  22      266.48      253.13     27.33 o 
   6   3  22       53.51       43.42     18.00 o 
   7   3  22      219.49      273.95     22.74 o 
   8   3  22       96.01      102.29     16.39 o 
   9   3  22       16.89       31.84     16.08 o 
  -9   4  22      389.43      501.26     50.08 o 
  -8   4  22      604.51      683.41     39.87 o 
  -7   4  22      397.89      413.59     32.80 o 
  -6   4  22       60.32       62.15     16.46 o 
  -5   4  22        0.25      -12.22      8.15 o 
  -4   4  22       89.60      102.99     13.44 o 
  -3   4  22      140.52      131.73     12.35 o 
  -2   4  22       13.99       11.47      7.67 o 
  -1   4  22      402.87      390.00     19.48 o 
   0   4  22       69.01       65.73      9.89 o 
   1   4  22      342.69      308.96     21.24 o 
   2   4  22      147.32      136.79     15.62 o 
   3   4  22        9.39        7.59     10.17 o 
   4   4  22      273.53      265.15     38.58 o 
   5   4  22       93.84       56.77     13.70 o 
   6   4  22        3.34      -10.57     10.56 o 
   7   4  22       47.96       55.56     16.19 o 
   8   4  22        0.03      -11.95     10.82 o 
   9   4  22       21.60       39.41     21.38 o 
  -8   5  22      196.05      255.94     30.36 o 
  -7   5  22      368.00      408.75     34.82 o 
  -6   5  22        7.77       -4.73     18.24 o 
  -5   5  22       65.71       73.36     12.08 o 
  -4   5  22       86.22       80.31     12.52 o 
  -3   5  22      195.15      188.28     15.09 o 
  -2   5  22        2.14        4.11      7.11 o 
  -1   5  22      239.16      209.63     17.42 o 
   0   5  22        7.22        8.01      7.34 o 
   1   5  22       11.73        1.19      7.47 o 
   2   5  22        2.89       -0.45      9.74 o 
   3   5  22      196.28      219.73     20.79 o 
   4   5  22      246.49      220.54     28.03 o 
   5   5  22      123.63      156.47     19.13 o 
   6   5  22       86.13       87.61     15.76 o 
   7   5  22       66.29      108.76     19.08 o 
  -6   6  22       43.88       57.44     19.00 o 
  -5   6  22      141.10      147.29     23.73 o 
  -4   6  22        4.77       14.33     18.89 o 
  -3   6  22        0.44       -3.92      9.17 o 
  -2   6  22      687.99      675.86     25.01 o 
  -1   6  22        3.02       10.55      8.83 o 
   0   6  22       19.70       24.56     12.49 o 
   1   6  22       39.85       46.43     18.52 o 
   2   6  22        0.48      -14.23      9.48 o 
   3   6  22       36.08       25.09     12.68 o 
   4   6  22        2.26       17.39     16.65 o 
   5   6  22       68.59       60.63     15.72 o 
   6   6  22       77.18       88.32     17.95 o 
  -3   7  22        3.92      -11.57     13.83 o 
  -2   7  22       55.92      106.13     41.57 o 
  -1   7  22       69.17       70.22     15.17 o 
   0   7  22        1.45        5.39     12.27 o 
   1   7  22       10.38       14.87     12.65 o 
   2   7  22      331.81      325.70     27.10 o 
   3   7  22      237.22      256.59     26.60 o 
 -10   1  23       99.89      118.21     17.50 o 
  -9   1  23       39.69       55.64     18.40 o 
  -8   1  23      190.89      193.32     31.07 o 
  -7   1  23     2885.69     2940.84     70.84 o 
  -6   1  23      302.04      271.97     19.38 o 
  -5   1  23       97.76       92.12     10.54 o 
  -4   1  23      117.72       84.00     10.04 o 
  -3   1  23        0.51        7.72      7.07 o 
  -2   1  23        2.45       -6.46      7.66 o 
  -1   1  23       72.30       55.63     10.46 o 
   0   1  23     1628.44     1525.71     33.43 o 
   1   1  23      236.07      221.53     14.75 o 
   2   1  23      733.63      722.12     22.86 o 
   3   1  23        0.70       -2.31      6.87 o 
   4   1  23      148.20      144.18     12.67 o 
   5   1  23        0.14       -0.70      7.12 o 
   6   1  23      328.43      267.60     16.75 o 
   7   1  23      289.46      238.70     18.20 o 
   8   1  23       38.37       38.12     12.27 o 
   9   1  23        4.97       -2.84     10.82 o 
  10   1  23       75.88       83.77     29.52 o 
 -10   2  23        5.18       -4.59     14.78 o 
  -9   2  23      318.21      335.14     25.62 o 
  -8   2  23       15.46       17.39     10.40 o 
  -7   2  23       17.18       22.95      9.16 o 
  -6   2  23      761.19      752.55     27.13 o 
  -5   2  23       66.47       66.93     11.42 o 
  -4   2  23       30.75        9.01      6.84 o 
  -3   2  23      122.20       99.34     11.07 o 
  -2   2  23       26.23       23.81      8.14 o 
  -1   2  23      327.44      288.47     16.51 o 
   0   2  23      209.45      182.60     13.79 o 
   1   2  23       20.49       30.58      8.56 o 
   2   2  23     2546.17     2454.95     45.42 o 
   3   2  23      968.45      956.22     26.54 o 
   4   2  23     1334.22     1338.95     35.48 o 
   5   2  23      216.27      192.22     21.65 o 
   6   2  23       12.85       22.97     10.56 o 
   7   2  23        4.99        5.00     10.28 o 
   8   2  23       51.08       76.90     15.60 o 
   9   2  23        0.16       11.79     15.05 o 
  10   2  23       11.28       30.34     24.42 o 
  -9   3  23      156.20      123.09     26.74 o 
  -8   3  23       36.60       35.40     13.13 o 
  -7   3  23        0.36        2.15     14.00 o 
  -6   3  23       18.28       19.69      9.41 o 
  -5   3  23      285.44      268.42     18.63 o 
  -4   3  23       50.62       47.10      8.75 o 
  -3   3  23      116.21       79.68     10.10 o 
  -2   3  23       12.24        3.53      6.58 o 
  -1   3  23      266.40      289.09     16.69 o 
   0   3  23      313.11      349.94     18.11 o 
   1   3  23      691.62      686.82     22.27 o 
   2   3  23      122.73      113.32     13.35 o 
   3   3  23      497.73      467.14     20.01 o 
   4   3  23       39.50       44.77      8.72 o 
   5   3  23      197.32      168.43     17.89 o 
   6   3  23        0.10        4.55     20.14 o 
   7   3  23        5.81        6.44     14.85 o 
   8   3  23       48.83       44.25     13.64 o 
   9   3  23       29.65        9.71     16.98 o 
  -9   4  23        2.53       15.69     19.06 o 
  -8   4  23       48.73       82.83     20.26 o 
  -7   4  23        9.82       13.62     14.15 o 
  -6   4  23      108.62      124.07     14.52 o 
  -5   4  23      206.18      181.77     16.85 o 
  -4   4  23       64.16       38.83     10.45 o 
  -3   4  23       20.19       16.48      7.92 o 
  -2   4  23        0.86        7.15      7.08 o 
  -1   4  23        0.00        0.56      6.59 o 
   0   4  23       29.15       43.85      8.95 o 
   1   4  23       60.59       72.13     10.27 o 
   2   4  23      136.14      116.58     12.25 o 
   3   4  23      638.80      672.87     30.83 o 
   4   4  23       13.00       12.79     10.71 o 
   5   4  23       33.06       13.63     16.15 o 
   6   4  23      179.96      197.99     20.26 o 
   7   4  23       46.13       53.34     14.67 o 
   8   4  23        0.28       13.26     12.92 o 
  -7   5  23      294.55      290.05     35.78 o 
  -6   5  23       23.46       -4.72     13.53 o 
  -5   5  23       29.52        7.28     13.38 o 
  -4   5  23       15.25       11.20      9.25 o 
  -3   5  23       28.64       36.90      9.37 o 
  -2   5  23        0.01       -7.51      6.50 o 
  -1   5  23      533.66      493.54     22.02 o 
   0   5  23        0.80        9.43      9.26 o 
   1   5  23       14.17       10.23     10.55 o 
   2   5  23        8.03        9.18     10.55 o 
   3   5  23      150.96      187.06     19.60 o 
   4   5  23      206.38      160.75     25.00 o 
   5   5  23       68.82       62.31     18.93 o 
   6   5  23        7.92       14.59     12.58 o 
   7   5  23       85.69       87.26     17.61 o 
  -6   6  23      193.24      206.18     27.49 o 
  -5   6  23       14.24       27.29     15.76 o 
  -4   6  23       58.72       46.15     17.55 o 
  -3   6  23        1.28        1.11      9.41 o 
  -2   6  23      154.98      155.39     14.84 o 
  -1   6  23        3.01        9.08      8.56 o 
   0   6  23       20.46        3.07     11.06 o 
   1   6  23       88.76       89.24     22.45 o 
   2   6  23        0.54      -14.81      9.87 o 
   3   6  23       17.74       10.51     15.50 o 
   4   6  23        4.69        9.20     16.21 o 
   5   6  23      235.60      278.34     25.58 o 
  -2   7  23      481.20      328.14     55.16 o 
  -1   7  23        5.78       -4.73     11.48 o 
   0   7  23      104.00       89.66     17.34 o 
   1   7  23       75.87       63.64     16.47 o 
   2   7  23        0.06       -4.77     12.06 o 
 -10   0  24       22.18       41.42     19.49 o 
  -9   0  24      184.90      190.61     28.91 o 
  -8   0  24     1042.56      978.40     54.14 o 
  -7   0  24      392.54      315.31     33.71 o 
  -6   0  24      129.79      126.53     22.25 o 
  -5   0  24       42.15       25.24     11.61 o 
  -4   0  24      104.93       80.03     14.80 o 
  -3   0  24        8.56       -6.19      8.57 o 
  -2   0  24       88.81       72.79     14.16 o 
  -1   0  24        1.70        6.38     10.86 o 
   0   0  24      755.63      762.35     33.42 o 
   1   0  24    11518.27    10812.94    200.44 o 
   2   0  24     3373.22     3338.92     79.97 o 
   3   0  24        1.62        9.70     11.19 o 
   4   0  24       10.30       18.23     11.40 o 
   5   0  24       73.53       62.51     14.74 o 
   6   0  24        0.96        7.72     11.37 o 
   7   0  24       31.32       20.85     13.12 o 
   8   0  24      210.54      212.05     23.38 o 
   9   0  24      184.40      179.74     35.74 o 
  10   0  24        8.87       10.09     21.50 o 
 -10   1  24        5.53       24.41     12.20 o 
  -9   1  24      114.11      103.88     16.49 o 
  -8   1  24       48.80       42.06     12.28 o 
  -7   1  24       76.67       62.91     13.01 o 
  -6   1  24      240.55      232.33     17.69 o 
  -5   1  24       39.64       31.87      8.80 o 
  -4   1  24       40.77       43.11      8.95 o 
  -3   1  24       32.93       63.44      9.62 o 
  -2   1  24       85.98       60.07      9.72 o 
  -1   1  24      106.87       86.03     10.86 o 
   0   1  24      677.26      602.26     21.35 o 
   1   1  24     2229.98     2215.10     55.41 o 
   2   1  24     3474.31     3255.37     55.52 o 
   3   1  24      742.90      711.72     23.18 o 
   4   1  24      397.89      407.61     18.96 o 
   5   1  24        8.78       20.59      8.52 o 
   6   1  24        0.59       -1.48      7.61 o 
   7   1  24      237.06      244.47     24.91 o 
   8   1  24       15.89       15.89     11.32 o 
   9   1  24       21.50       36.77     13.31 o 
  10   1  24        5.87       10.47     21.70 o 
  -9   2  24       23.32       23.75     11.29 o 
  -8   2  24      244.47      188.27     19.78 o 
  -7   2  24      139.16      158.49     15.99 o 
  -6   2  24      149.29      142.86     15.07 o 
  -5   2  24       19.85       12.32      8.29 o 
  -4   2  24      186.74      190.64     14.45 o 
  -3   2  24        0.69       12.12      7.06 o 
  -2   2  24       24.34       28.67      8.22 o 
  -1   2  24       72.05       45.92      9.62 o 
   0   2  24     1109.37     1014.39     27.28 o 
   1   2  24     1760.60     1688.95     36.33 o 
   2   2  24     2151.51     2117.06     41.96 o 
   3   2  24      227.59      225.14     16.80 o 
   4   2  24       45.16       71.47     11.80 o 
   5   2  24        6.81       -4.65      7.83 o 
   6   2  24        1.15       12.26     16.75 o 
   7   2  24       21.10       16.03     11.53 o 
   8   2  24        1.59       -1.67     11.19 o 
   9   2  24        5.08       14.39     12.16 o 
  -9   3  24      120.25      183.19     31.26 o 
  -8   3  24       97.87      125.80     23.10 o 
  -7   3  24       43.00       36.54     10.64 o 
  -6   3  24      139.56      143.89     15.37 o 
  -5   3  24       27.19       33.92     10.59 o 
  -4   3  24       18.42       21.05      9.48 o 
  -3   3  24        8.21       -0.29      6.11 o 
  -2   3  24       24.48       19.60      8.04 o 
  -1   3  24       55.47       59.44      9.85 o 
   0   3  24      179.44      180.82     14.00 o 
   1   3  24       74.05       84.20     11.93 o 
   2   3  24       37.16       34.33      8.89 o 
   3   3  24      538.96      563.30     21.18 o 
   4   3  24      139.00      134.33     16.53 o 
   5   3  24       10.67        2.39      9.97 o 
   6   3  24        0.30        3.53     10.52 o 
   7   3  24      102.21      122.68     17.23 o 
   8   3  24      114.55       97.09     32.85 o 
   9   3  24      230.00      357.32     52.52 o 
  -8   4  24      316.31      344.37     41.76 o 
  -7   4  24       51.27       46.78     27.09 o 
  -6   4  24       16.81       18.16      9.79 o 
  -5   4  24       30.94       40.26     10.81 o 
  -4   4  24       49.48       56.07     11.53 o 
  -3   4  24      284.28      299.72     20.11 o 
  -2   4  24       95.66       76.07     11.72 o 
  -1   4  24      141.14      148.36     13.27 o 
   0   4  24        6.18        7.51      7.72 o 
   1   4  24      337.62      350.99     21.38 o 
   2   4  24       56.68       47.69      9.60 o 
   3   4  24        3.70       -5.04     14.33 o 
   4   4  24        8.91        5.12      9.98 o 
   5   4  24        0.06       -7.42      9.39 o 
   6   4  24        1.49       17.69     15.72 o 
   7   4  24       15.88       17.64     15.99 o 
   8   4  24       12.39       27.71     13.93 o 
  -7   5  24       59.80       79.13     20.31 o 
  -6   5  24      346.78      403.56     35.10 o 
  -5   5  24      187.60      182.44     19.50 o 
  -4   5  24       74.01       80.34     12.91 o 
  -3   5  24       87.27       90.97     12.08 o 
  -2   5  24      205.55      200.44     15.77 o 
  -1   5  24      532.82      472.72     22.04 o 
   0   5  24      403.01      415.80     20.49 o 
   1   5  24      216.35      199.06     19.93 o 
   2   5  24       67.47       51.38     13.64 o 
   3   5  24      143.18      116.67     17.00 o 
   4   5  24      148.12      122.19     17.46 o 
   5   5  24      222.58      225.46     29.58 o 
   6   5  24        2.92       11.71     16.22 o 
   7   5  24        0.08       19.29     13.48 o 
  -5   6  24        4.13        4.78     13.99 o 
  -4   6  24       27.28       22.72     16.44 o 
  -3   6  24        6.12       16.95     10.45 o 
  -2   6  24      177.45      173.45     15.77 o 
  -1   6  24      184.76      200.65     16.75 o 
   0   6  24      146.62      157.31     35.40 o 
   1   6  24       22.72       20.76     12.58 o 
   2   6  24        5.73        2.93     10.98 o 
   3   6  24       49.26       45.13     14.69 o 
   4   6  24      108.23      145.78     20.19 o 
   5   6  24       27.64       36.14     19.11 o 
 -10   1  25      244.64      279.41     25.73 o 
  -9   1  25      135.91      157.36     19.81 o 
  -8   1  25       11.02       13.87     10.17 o 
  -7   1  25      126.17      128.52     18.66 o 
  -6   1  25       12.54        9.71      8.18 o 
  -5   1  25       38.47       40.36      9.10 o 
  -4   1  25       23.24       26.43      8.30 o 
  -3   1  25       28.39       19.40      7.39 o 
  -2   1  25      124.74      101.51     11.82 o 
  -1   1  25       88.43       86.33     10.72 o 
   0   1  25      577.98      581.64     21.23 o 
   1   1  25      945.47      969.68     26.98 o 
   2   1  25      195.35      198.93     14.59 o 
   3   1  25        0.82       12.70      7.98 o 
   4   1  25       34.69       50.86      9.91 o 
   5   1  25      135.98      118.42     12.75 o 
   6   1  25       19.54       33.73      9.54 o 
   7   1  25       87.33      111.08     26.01 o 
   8   1  25        2.35       -1.47     10.34 o 
   9   1  25       71.11       65.76     15.01 o 
  -9   2  25      161.51      229.37     26.03 o 
  -8   2  25        4.66        3.60      9.66 o 
  -7   2  25       74.28       82.89     18.16 o 
  -6   2  25       72.97       52.17     11.07 o 
  -5   2  25       92.93       94.28     12.44 o 
  -4   2  25       45.70       49.90     10.47 o 
  -3   2  25       14.28        3.19     12.07 o 
  -2   2  25      399.81      355.57     19.37 o 
  -1   2  25       29.05       38.14      9.02 o 
   0   2  25       48.78       59.39     12.98 o 
   1   2  25      566.78      578.17     59.79 o 
   2   2  25        4.05        9.51      8.04 o 
   3   2  25      538.18      559.32     29.51 o 
   4   2  25      343.85      372.59     21.67 o 
   5   2  25        7.49       13.19      8.44 o 
   6   2  25       22.64        8.33     10.84 o 
   7   2  25       33.64       29.88     12.66 o 
   8   2  25       66.30       87.51     16.06 o 
   9   2  25       75.02      104.60     17.38 o 
  -9   3  25      172.86      240.47     36.00 o 
  -8   3  25        4.75       13.52     10.92 o 
  -7   3  25      632.84      655.75     29.33 o 
  -6   3  25       52.82       52.84     11.63 o 
  -5   3  25       87.19       96.66     13.11 o 
  -4   3  25        5.41        8.37      7.36 o 
  -3   3  25      167.50      152.70     15.49 o 
  -2   3  25       45.08       40.82     11.04 o 
  -1   3  25      238.56      223.74     16.11 o 
   0   3  25        2.90        8.47      7.38 o 
   1   3  25      758.79      722.25     23.83 o 
   2   3  25      267.67      298.99     17.55 o 
   3   3  25      142.61      134.76     13.05 o 
   4   3  25        0.03        2.39      8.80 o 
   5   3  25       65.97       48.94     13.17 o 
   6   3  25      334.80      306.58     24.05 o 
   7   3  25       37.54       43.30     14.05 o 
   8   3  25       62.70       64.75     15.51 o 
  -8   4  25       70.63       93.30     25.45 o 
  -7   4  25       52.33       72.15     19.17 o 
  -6   4  25       99.83       96.58     14.02 o 
  -5   4  25       51.44       59.23     15.52 o 
  -4   4  25       25.44       11.95     10.01 o 
  -3   4  25      204.48      177.20     14.54 o 
  -2   4  25       48.00       45.85      9.54 o 
  -1   4  25        4.06        9.17      7.73 o 
   0   4  25      451.85      472.72     30.75 o 
   1   4  25       96.91       85.78     11.54 o 
   2   4  25        6.00       10.29      8.62 o 
   3   4  25        6.21       -3.35      9.73 o 
   4   4  25       66.04       66.83     14.65 o 
   5   4  25      178.30      158.07     19.15 o 
   6   4  25       40.80       42.03     34.49 o 
   7   4  25       18.58       11.74     16.56 o 
  -6   5  25      253.17      293.13     30.84 o 
  -5   5  25       69.31       91.04     14.18 o 
  -4   5  25      141.06      163.19     34.14 o 
  -3   5  25        6.21        2.53      8.69 o 
  -2   5  25      345.75      278.66     18.39 o 
  -1   5  25      339.34      335.20     25.98 o 
   0   5  25      583.50      581.26     38.88 o 
   1   5  25      671.19      673.64     30.98 o 
   2   5  25       29.56       31.63     12.64 o 
   3   5  25      162.71      198.43     20.36 o 
   4   5  25      183.47      187.41     20.93 o 
   5   5  25      163.54      147.41     19.48 o 
   6   5  25      240.25      294.88     64.22 o 
  -4   6  25        0.88       -0.97     14.13 o 
  -3   6  25        4.15        7.92     10.07 o 
  -2   6  25        0.11       -5.44      8.38 o 
  -1   6  25        7.20       -5.34     10.31 o 
   0   6  25       18.61       22.57     12.57 o 
   1   6  25        0.28       -3.58     11.43 o 
   2   6  25       11.90       10.57     11.98 o 
   3   6  25      174.26      195.53     27.33 o 
   4   6  25       76.25       87.28     17.83 o 
  -9   0  26      200.92      186.82     30.08 o 
  -8   0  26       35.15       29.20     17.35 o 
  -7   0  26      120.40       92.19     21.51 o 
  -6   0  26       22.75        7.02     13.84 o 
  -5   0  26      103.42       83.38     23.64 o 
  -4   0  26     1696.09     1482.60     48.61 o 
  -3   0  26       13.48       21.69     11.97 o 
  -2   0  26       44.81       38.74     12.62 o 
  -1   0  26        0.79       -9.00      8.62 o 
   0   0  26        1.84        1.19     11.14 o 
   1   0  26      235.50      228.13     21.94 o 
   2   0  26     1248.25     1161.06     42.94 o 
   3   0  26     4820.19     4726.56    105.36 o 
   4   0  26        6.43       22.25     12.16 o 
   5   0  26        0.20       15.43     11.92 o 
   6   0  26        6.48      -12.56     21.23 o 
   7   0  26        0.21       -9.32     14.45 o 
   8   0  26        0.05        8.26     13.91 o 
  -9   1  26        5.82       12.09     11.18 o 
  -8   1  26      613.64      697.87     35.75 o 
  -7   1  26       80.70      108.58     25.43 o 
  -6   1  26       81.51       79.73     12.42 o 
  -5   1  26       53.10       60.48     10.08 o 
  -4   1  26      168.45      125.89     12.38 o 
  -3   1  26       62.71       69.94     10.57 o 
  -2   1  26       21.72       22.60      8.98 o 
  -1   1  26      192.93      178.32     14.23 o 
   0   1  26        0.04        2.27      8.02 o 
   1   1  26      141.58      144.60     13.01 o 
   2   1  26      192.16      189.49     14.74 o 
   3   1  26       42.20       30.63      9.20 o 
   4   1  26       36.34       21.18      9.03 o 
   5   1  26        6.09       -0.31      8.06 o 
   6   1  26      107.73       89.14     12.48 o 
   7   1  26       26.66       19.03     21.29 o 
   8   1  26       14.78       23.36     12.43 o 
   9   1  26      181.89      309.99     25.50 o 
  -9   2  26       56.61       69.52     14.79 o 
  -8   2  26        8.69        6.77     11.98 o 
  -7   2  26      264.73      252.34     22.46 o 
  -6   2  26       11.13       12.85     12.36 o 
  -5   2  26      341.06      263.74     19.21 o 
  -4   2  26        0.83        4.02      7.18 o 
  -3   2  26      515.33      447.74     21.36 o 
  -2   2  26      114.71      118.58     12.40 o 
  -1   2  26       25.22       25.64      8.75 o 
   0   2  26        0.30        4.30      7.35 o 
   1   2  26      239.05      215.03     15.56 o 
   2   2  26      296.22      283.88     17.43 o 
   3   2  26      250.26      236.43     16.31 o 
   4   2  26      117.57      104.85     13.28 o 
   5   2  26       77.71       77.90     11.28 o 
   6   2  26       62.82       94.93     15.49 o 
   7   2  26       36.01       26.53     13.28 o 
   8   2  26      125.84      159.19     19.88 o 
  -8   3  26      622.22      673.14     33.40 o 
  -7   3  26      314.40      384.41     23.98 o 
  -6   3  26        6.10        2.89      8.78 o 
  -5   3  26        0.54       12.24     10.73 o 
  -4   3  26        2.41       -2.85      7.26 o 
  -3   3  26       13.88        2.56      6.01 o 
  -2   3  26       28.27        4.89      7.14 o 
  -1   3  26     1421.68     1321.39     36.60 o 
   0   3  26      678.21      683.17     23.51 o 
   1   3  26      181.17      175.62     15.20 o 
   2   3  26      420.64      428.05     21.13 o 
   3   3  26        0.68        0.49      7.58 o 
   4   3  26       22.24       10.10     10.90 o 
   5   3  26      205.60      200.40     20.15 o 
   6   3  26       18.29       28.21     12.99 o 
   7   3  26      265.68      290.49     24.98 o 
   8   3  26        0.16      -13.25     12.25 o 
  -7   4  26      923.29      938.64     69.36 o 
  -6   4  26        2.70       13.36     10.12 o 
  -5   4  26       24.48       26.02     10.71 o 
  -4   4  26       28.02       13.07      9.54 o 
  -3   4  26        3.47        6.89      7.63 o 
  -2   4  26      294.88      280.12     18.22 o 
  -1   4  26      216.78      183.76     15.33 o 
   0   4  26      129.31      143.22     14.00 o 
   1   4  26      327.24      342.58     19.87 o 
   2   4  26      363.39      337.69     24.85 o 
   3   4  26      218.46      202.66     20.17 o 
   4   4  26       38.65       41.97     14.12 o 
   5   4  26       53.41       49.58     14.11 o 
   6   4  26        1.52      -21.49     19.52 o 
   7   4  26      298.42      364.81     31.18 o 
  -6   5  26       42.29       50.86     24.81 o 
  -5   5  26        1.14        0.63      9.87 o 
  -4   5  26       79.25       96.62     14.88 o 
  -3   5  26        2.48       17.64     10.36 o 
  -2   5  26      175.48      155.32     14.82 o 
  -1   5  26        7.68       14.40     11.15 o 
   0   5  26       24.22       28.34     13.12 o 
   1   5  26      122.92      129.51     17.73 o 
   2   5  26      209.78      229.29     22.36 o 
   3   5  26      130.90      161.15     19.41 o 
   4   5  26      387.80      403.44     46.05 o 
   5   5  26        0.00      -12.74     10.75 o 
  -3   6  26       63.14       66.44     14.06 o 
  -2   6  26        7.74       10.01      9.56 o 
  -1   6  26       79.36       68.70     15.38 o 
   0   6  26       99.31      111.16     17.86 o 
   1   6  26       62.08       67.28     16.11 o 
   2   6  26       10.37       22.34     12.65 o 
   3   6  26       85.62       99.37     18.05 o 
  -9   1  27        7.59        8.26     11.88 o 
  -8   1  27       37.79       35.41     12.11 o 
  -7   1  27        7.70       16.61     10.30 o 
  -6   1  27       86.51       98.69     14.31 o 
  -5   1  27       54.66       57.23     10.23 o 
  -4   1  27       96.28       91.96     20.86 o 
  -3   1  27      301.34      221.26     15.74 o 
  -2   1  27        0.19        8.01      9.43 o 
  -1   1  27      340.19      279.43     17.30 o 
   0   1  27      102.03       97.94     11.98 o 
   1   1  27     1316.80     1246.31     33.61 o 
   2   1  27       84.47       95.03     15.49 o 
   3   1  27        9.33       17.91      9.17 o 
   4   1  27       12.02       16.02      9.19 o 
   5   1  27       34.47       24.79     10.64 o 
   6   1  27      122.48      124.72     13.71 o 
   7   1  27        0.77        1.71     18.94 o 
   8   1  27      172.34      260.58     24.51 o 
  -9   2  27      130.89      117.34     22.62 o 
  -8   2  27        0.02       -6.75      9.67 o 
  -7   2  27        8.92       17.25     10.54 o 
  -6   2  27       30.39       38.47     10.91 o 
  -5   2  27        7.78       22.49      9.68 o 
  -4   2  27        0.41       -0.57      7.84 o 
  -3   2  27        0.07       -1.66      7.16 o 
  -2   2  27       24.25       27.68      9.08 o 
  -1   2  27        0.01        4.14      7.53 o 
   0   2  27      470.59      462.13     23.51 o 
   1   2  27      949.57      929.18     30.25 o 
   2   2  27      169.70      152.46     21.57 o 
   3   2  27      135.76      141.42     13.62 o 
   4   2  27       11.04       18.37      9.47 o 
   5   2  27        2.69        7.27      8.21 o 
   6   2  27       13.31       17.40     11.73 o 
   7   2  27        1.06       -9.21     14.46 o 
   8   2  27       47.53       72.50     15.86 o 
  -8   3  27        0.43       13.04     11.56 o 
  -7   3  27      508.29      532.30     27.16 o 
  -6   3  27       30.45       24.46     16.24 o 
  -5   3  27       42.33       34.72     10.95 o 
  -4   3  27      153.37      157.04     16.40 o 
  -3   3  27        0.27       -2.76      6.78 o 
  -2   3  27        2.57        8.94      7.79 o 
  -1   3  27       33.38       57.75     15.29 o 
   0   3  27     1036.25     1005.39     28.88 o 
   1   3  27       17.50       27.10      8.87 o 
   2   3  27       66.49       79.15     11.07 o 
   3   3  27       26.64       16.25      8.45 o 
   4   3  27        0.19       11.98     15.67 o 
   5   3  27       31.10       42.06     13.44 o 
   6   3  27        2.03        8.20     11.97 o 
   7   3  27       44.58       56.58     14.99 o 
  -7   4  27        3.33        7.37      9.91 o 
  -6   4  27       50.99       59.64     12.46 o 
  -5   4  27       91.64       99.04     14.50 o 
  -4   4  27        2.44       20.16      9.92 o 
  -3   4  27       85.18       79.92     11.43 o 
  -2   4  27      123.01      122.80     13.34 o 
  -1   4  27       71.17       76.84     11.22 o 
   0   4  27      377.03      412.56     30.14 o 
   1   4  27      580.52      586.85     31.80 o 
   2   4  27        0.50        7.45      7.88 o 
   3   4  27      132.61      119.10     17.26 o 
   4   4  27       52.85       56.76     21.54 o 
   5   4  27        1.02        0.63     11.14 o 
   6   4  27       13.47       14.73     12.99 o 
  -5   5  27       98.77      112.17     16.22 o 
  -4   5  27        6.40       15.82     10.98 o 
  -3   5  27        0.26       19.47     10.83 o 
  -2   5  27       45.04       34.33     10.17 o 
  -1   5  27       70.99       78.23     12.06 o 
   0   5  27      189.78      205.20     16.81 o 
   1   5  27      225.44      223.74     21.98 o 
   2   5  27        1.63      -10.93      9.34 o 
   3   5  27       15.54       30.56     21.39 o 
   4   5  27        7.94        8.33     15.23 o 
   5   5  27       49.95       66.75     16.72 o 
  -2   6  27       72.98       86.32     15.18 o 
  -1   6  27        0.05        8.46     12.37 o 
   0   6  27       94.63       99.65     17.45 o 
   1   6  27        8.75       10.62     13.05 o 
   2   6  27       82.33      101.69     18.28 o 
  -9   0  28       38.33       36.27     19.03 o 
  -8   0  28      511.17      654.69     47.08 o 
  -7   0  28       46.39       15.40     16.69 o 
  -6   0  28        0.28       -0.61     12.95 o 
  -5   0  28      236.13      223.47     23.06 o 
  -4   0  28      220.31      183.61     36.47 o 
  -3   0  28     1172.45     1004.09     53.48 o 
  -2   0  28        0.25        1.50     13.23 o 
  -1   0  28      103.40       89.23     16.60 o 
   0   0  28       10.34       -6.04     11.77 o 
   1   0  28      415.32      382.77     28.89 o 
   2   0  28      149.75      130.25     25.53 o 
   3   0  28      259.62      291.66     25.74 o 
   4   0  28        0.69       -1.18     11.72 o 
   5   0  28      122.22      141.35     20.10 o 
   6   0  28       57.34       43.20     14.91 o 
   7   0  28      128.31      102.50     20.08 o 
   8   0  28      203.15      220.71     42.24 o 
  -8   1  28      130.91      203.59     26.42 o 
  -7   1  28       56.20       54.51     13.04 o 
  -6   1  28       11.53       12.61      9.13 o 
  -5   1  28        4.45       -2.08      7.67 o 
  -4   1  28      104.76       84.29     11.81 o 
  -3   1  28       51.21       45.76      9.79 o 
  -2   1  28       66.36       51.42     12.58 o 
  -1   1  28        1.30       -1.20      7.72 o 
   0   1  28      231.79      223.73     15.91 o 
   1   1  28       42.09       70.23     20.00 o 
   2   1  28       38.32       39.41     12.01 o 
   3   1  28      435.22      461.63     29.09 o 
   4   1  28       31.97       32.37     12.60 o 
   5   1  28       77.89       99.88     12.96 o 
   6   1  28       89.66       94.96     12.84 o 
   7   1  28       16.78       12.12     20.93 o 
   8   1  28       63.43       65.03     15.09 o 
  -8   2  28       34.65       24.65     12.91 o 
  -7   2  28       51.43       55.56     14.19 o 
  -6   2  28      239.47      270.57     20.62 o 
  -5   2  28        1.19       10.98      9.32 o 
  -4   2  28      221.00      205.92     15.90 o 
  -3   2  28        6.67        1.52      7.64 o 
  -2   2  28      106.89       93.13     13.61 o 
  -1   2  28        4.86        6.99      7.98 o 
   0   2  28      495.87      488.42     21.22 o 
   1   2  28      107.61      111.44     12.89 o 
   2   2  28      503.91      503.71     36.64 o 
   3   2  28        5.96        8.03      8.32 o 
   4   2  28      140.43      172.11     20.10 o 
   5   2  28       44.54       51.44     13.62 o 
   6   2  28        0.28      -11.32      9.83 o 
   7   2  28        3.67        6.23     14.95 o 
   8   2  28        7.14       12.93     13.05 o 
  -7   3  28        8.71       12.31     10.91 o 
  -6   3  28       13.03       21.96     10.28 o 
  -5   3  28        2.86       21.37     10.55 o 
  -4   3  28        0.72       11.38      9.09 o 
  -3   3  28       98.74       98.09     12.68 o 
  -2   3  28        4.50        4.24      8.10 o 
  -1   3  28       10.72       16.48     13.70 o 
   0   3  28     1108.10     1002.75     37.13 o 
   1   3  28       48.54       54.37     10.52 o 
   2   3  28       22.77       33.60      9.50 o 
   3   3  28        4.95        8.51      8.25 o 
   4   3  28      338.60      377.61     26.59 o 
   5   3  28       33.26       12.69     16.08 o 
   6   3  28        0.53       30.20     15.41 o 
   7   3  28       34.03        5.98     13.36 o 
  -6   4  28        0.65        3.47     10.28 o 
  -5   4  28      140.19      149.37     17.22 o 
  -4   4  28        7.32       22.27     10.42 o 
  -3   4  28       25.94       14.55      7.96 o 
  -2   4  28        0.03        6.13      8.41 o 
  -1   4  28       80.23       80.52     11.90 o 
   0   4  28      887.40      926.12     29.13 o 
   1   4  28      278.93      316.18     19.93 o 
   2   4  28      847.83      842.94     62.71 o 
   3   4  28      126.19      147.18     19.13 o 
   4   4  28       44.47       43.03     14.11 o 
   5   4  28       22.33       15.95     12.79 o 
   6   4  28       15.62       22.59     13.51 o 
  -4   5  28       16.38        7.28     10.62 o 
  -3   5  28       46.92       47.95     19.25 o 
  -2   5  28        4.62        7.56     12.62 o 
  -1   5  28       50.73       48.98     11.98 o 
   0   5  28      347.29      354.98     22.77 o 
   1   5  28        4.84        6.30     11.67 o 
   2   5  28       25.10       20.88     12.27 o 
   3   5  28        1.77       -4.96     11.46 o 
   4   5  28       21.65        8.98     13.02 o 
  -8   1  29      134.57      163.52     31.81 o 
  -7   1  29      107.12      140.03     24.93 o 
  -6   1  29       17.31       22.85     10.98 o 
  -5   1  29      150.98      136.30     15.54 o 
  -4   1  29      191.35      174.00     17.09 o 
  -3   1  29        1.18       -5.37      7.59 o 
  -2   1  29      823.98      738.12     25.43 o 
  -1   1  29       29.26       34.00      9.61 o 
   0   1  29      165.56      151.99     15.43 o 
   1   1  29      529.11      540.67     35.80 o 
   2   1  29       15.93       26.24      9.39 o 
   3   1  29       18.22       26.18      9.69 o 
   4   1  29       97.86      102.01     16.10 o 
   5   1  29        4.28        7.09      9.01 o 
   6   1  29       20.00       39.47     20.28 o 
   7   1  29       31.30       11.96     15.33 o 
  -8   2  29      414.01      435.45     31.17 o 
  -7   2  29        3.95       -5.95     10.25 o 
  -6   2  29       12.72       23.25     10.53 o 
  -5   2  29      238.82      217.93     21.48 o 
  -4   2  29        8.64       16.09      8.52 o 
  -3   2  29       89.49       82.09     11.98 o 
  -2   2  29       44.39       43.44     10.06 o 
  -1   2  29      130.04      128.90     13.70 o 
   0   2  29        0.22        5.91     13.01 o 
   1   2  29      363.96      329.72     19.59 o 
   2   2  29     1483.81     1446.94     52.49 o 
   3   2  29      148.51      134.83     14.22 o 
   4   2  29       32.65       62.76     12.90 o 
   5   2  29       24.62       29.30     12.82 o 
   6   2  29       66.78       68.73     15.42 o 
   7   2  29        3.80        0.23     11.75 o 
  -7   3  29        7.65        4.15     10.69 o 
  -6   3  29      219.84      234.08     20.24 o 
  -5   3  29       72.93       87.42     14.05 o 
  -4   3  29       26.54       30.00     10.56 o 
  -3   3  29        6.22        3.67      8.03 o 
  -2   3  29        1.77       -3.05      7.90 o 
  -1   3  29        1.05       -7.62      7.35 o 
   0   3  29       68.87       63.51     11.11 o 
   1   3  29      258.44      255.82     17.97 o 
   2   3  29      199.34      202.54     19.58 o 
   3   3  29      369.16      392.90     24.82 o 
   4   3  29        1.93        5.19     14.23 o 
   5   3  29       31.51       49.03     14.50 o 
   6   3  29        2.79        6.93     12.56 o 
  -6   4  29       10.41       26.78     11.34 o 
  -5   4  29       29.94       36.30     12.09 o 
  -4   4  29       80.80      118.72     17.70 o 
  -3   4  29       18.77       19.87      8.35 o 
  -2   4  29        0.83        3.16      8.23 o 
  -1   4  29       11.84        4.25      8.29 o 
   0   4  29        7.45       28.95      9.59 o 
   1   4  29        0.95        7.93      8.65 o 
   2   4  29       48.19       63.34     14.59 o 
   3   4  29      973.42     1031.99     39.53 o 
   4   4  29        0.27        8.87     12.57 o 
   5   4  29       23.16       34.64     14.51 o 
  -3   5  29        6.18       25.22     16.53 o 
  -2   5  29      130.73      138.41     15.27 o 
  -1   5  29      148.64      175.77     18.74 o 
   0   5  29       12.50       18.23     10.04 o 
   1   5  29        2.92       26.82     12.67 o 
   2   5  29       12.34       -2.30     11.41 o 
   3   5  29      137.07      140.68     20.05 o 
  -8   0  30      723.22      972.65     59.07 o 
  -7   0  30       33.86       27.74     18.80 o 
  -6   0  30      134.06      160.79     27.29 o 
  -5   0  30       41.38       47.42     14.89 o 
  -4   0  30       93.88      105.33     18.18 o 
  -3   0  30       24.79       13.49     12.42 o 
  -2   0  30        0.00        3.84     10.99 o 
  -1   0  30       30.21       19.72     12.85 o 
   0   0  30       99.10       62.51     15.97 o 
   1   0  30      275.64      280.16     26.72 o 
   2   0  30      489.60      534.60     33.13 o 
   3   0  30       41.93       19.61     14.04 o 
   4   0  30        0.03       -2.34     14.16 o 
   5   0  30      270.51      282.66     27.98 o 
   6   0  30      286.90      376.68     31.12 o 
   7   0  30      280.05      366.28     31.82 o 
  -7   1  30        0.04        7.05     17.48 o 
  -6   1  30        0.32       -2.80      9.35 o 
  -5   1  30       10.36        0.58      8.54 o 
  -4   1  30      109.62      133.91     14.23 o 
  -3   1  30       11.05       27.58      9.85 o 
  -2   1  30      246.78      209.75     16.47 o 
  -1   1  30       28.36       26.86      9.31 o 
   0   1  30       95.44       90.98     15.31 o 
   1   1  30        0.29       25.85      9.45 o 
   2   1  30        3.87        6.11      8.61 o 
   3   1  30      230.71      255.66     18.18 o 
   4   1  30      110.30       99.97     13.25 o 
   5   1  30       13.19       17.09      9.89 o 
   6   1  30        4.28        9.85      9.79 o 
   7   1  30       62.10       76.66     19.79 o 
  -7   2  30       80.37       78.97     16.34 o 
  -6   2  30        1.02        1.98     11.55 o 
  -5   2  30        2.56        7.47      9.55 o 
  -4   2  30      223.72      200.15     16.52 o 
  -3   2  30      113.15      104.78     13.19 o 
  -2   2  30        0.53        5.75      8.18 o 
  -1   2  30       17.39       22.69      9.24 o 
   0   2  30       82.14       83.92     12.01 o 
   1   2  30      100.85      122.34     13.54 o 
   2   2  30      167.79      181.50     15.86 o 
   3   2  30       45.70       36.75     10.21 o 
   4   2  30       10.38       14.05     10.49 o 
   5   2  30        0.00       12.73     11.68 o 
   6   2  30       51.74       62.54     28.01 o 
  -6   3  30       87.77       99.31     17.09 o 
  -5   3  30       55.85       55.61     13.18 o 
  -4   3  30       65.15       55.84     13.57 o 
  -3   3  30      119.08      116.59     17.74 o 
  -2   3  30       14.68       -3.22     12.49 o 
  -1   3  30        7.37        6.54      8.72 o 
   0   3  30      122.61      122.51     13.86 o 
   1   3  30        0.14        3.49      8.40 o 
   2   3  30      569.52      584.28     24.71 o 
   3   3  30       45.41       59.48     11.03 o 
   4   3  30       43.31       44.35     14.03 o 
   5   3  30       25.19       32.03     13.85 o 
   6   3  30       42.06       61.29     15.91 o 
  -5   4  30      133.53      150.69     19.57 o 
  -4   4  30        0.64        6.69     10.26 o 
  -3   4  30       20.45       41.70     25.88 o 
  -2   4  30       25.01       17.84     10.12 o 
  -1   4  30        0.00       -1.37      8.13 o 
   0   4  30     1007.64     1037.94     39.00 o 
   1   4  30       12.98       11.29      9.43 o 
   2   4  30       70.43       69.59     16.01 o 
   3   4  30      107.24      112.75     18.39 o 
   4   4  30       10.55       21.45     13.73 o 
  -2   5  30       33.00       35.35     11.18 o 
  -1   5  30      105.29      105.93     14.25 o 
   0   5  30      226.45      216.88     22.57 o 
   1   5  30      283.45      305.37     63.16 o 
   2   5  30       81.79       58.35     15.31 o 
  -7   1  31        2.85        5.41     11.44 o 
  -6   1  31        0.85       -3.91     10.10 o 
  -5   1  31       47.11       66.81     13.25 o 
  -4   1  31        0.06        8.30      8.58 o 
  -3   1  31       72.98       70.76     16.91 o 
  -2   1  31      237.17      235.65     17.40 o 
  -1   1  31       12.30       11.43      9.22 o 
   0   1  31      125.08      139.03     14.40 o 
   1   1  31        2.80        9.31      8.93 o 
   2   1  31      235.84      253.15     18.18 o 
   3   1  31       81.43       83.64     20.33 o 
   4   1  31        3.44       21.57      9.95 o 
   5   1  31       13.25       15.03     10.48 o 
   6   1  31        0.18       -5.88     12.04 o 
  -6   2  31       14.21       29.47     11.68 o 
  -5   2  31       20.25       11.32     10.73 o 
  -4   2  31       26.26       32.81     12.26 o 
  -3   2  31       26.28       20.59      9.56 o 
  -2   2  31      195.48      173.85     15.86 o 
  -1   2  31       44.43       37.44     10.51 o 
   0   2  31       21.09       21.29      9.65 o 
   1   2  31      398.96      476.16     45.50 o 
   2   2  31      131.93      140.81     14.95 o 
   3   2  31      103.83      110.37     15.41 o 
   4   2  31       68.71       52.71     12.86 o 
   5   2  31       13.12       17.74     12.82 o 
   6   2  31      360.17      378.90     28.97 o 
  -5   3  31        1.34       13.94     10.66 o 
  -4   3  31       37.05       45.88     12.04 o 
  -3   3  31       19.99       10.90      8.79 o 
  -2   3  31       99.10      113.20     16.89 o 
  -1   3  31      314.14      328.53     20.55 o 
   0   3  31      102.97      142.68     15.04 o 
   1   3  31       30.88       36.85     10.30 o 
   2   3  31      339.96      369.92     22.04 o 
   3   3  31      144.48      148.60     19.26 o 
   4   3  31        9.71        4.98     11.69 o 
   5   3  31       64.93       37.69     14.70 o 
  -4   4  31        2.76        0.81     10.10 o 
  -3   4  31       36.13       57.16     14.07 o 
  -2   4  31       15.80       25.63      9.86 o 
  -1   4  31      117.20      112.66     14.22 o 
   0   4  31       73.71      124.96     14.47 o 
   1   4  31      220.94      239.77     19.83 o 
   2   4  31      115.22      119.16     18.77 o 
   3   4  31        8.67        5.68     12.64 o 
  -6   0  32        6.61       11.76     16.85 o 
  -5   0  32       10.70       29.00     17.08 o 
  -4   0  32      217.86      190.85     23.79 o 
  -3   0  32        5.24        1.08     12.62 o 
  -2   0  32        2.58      -11.27     11.98 o 
  -1   0  32        0.65       23.72     13.96 o 
   0   0  32       70.13       43.07     27.21 o 
   1   0  32      184.19      151.51     21.46 o 
   2   0  32       48.37       77.84     29.65 o 
   3   0  32      133.82      135.53     21.39 o 
   4   0  32      319.69      382.94     32.39 o 
   5   0  32        8.67        6.11     14.73 o 
   6   0  32        1.55       18.01     18.01 o 
  -6   1  32       41.87       45.73     14.07 o 
  -5   1  32        6.06       11.40     10.11 o 
  -4   1  32       19.08       13.46      9.09 o 
  -3   1  32       93.49      107.53     13.71 o 
  -2   1  32       80.71       93.56     12.87 o 
  -1   1  32        0.43       -3.21      8.56 o 
   0   1  32      102.05      110.20     13.57 o 
   1   1  32       23.66       31.47     10.18 o 
   2   1  32      101.14      137.19     23.17 o 
   3   1  32       49.84       50.63     11.54 o 
   4   1  32       72.19       92.97     13.31 o 
   5   1  32        3.22        5.30     10.10 o 
   6   1  32        1.48       -9.45     14.14 o 
  -6   2  32        2.51       11.36     11.45 o 
  -5   2  32       19.97       -8.53     15.60 o 
  -4   2  32      205.53      209.74     19.52 o 
  -3   2  32        9.78       18.89      9.80 o 
  -2   2  32       29.48       34.97     10.55 o 
  -1   2  32        0.73       15.99      9.47 o 
   0   2  32        0.24       14.38      8.84 o 
   1   2  32      229.23      252.99     18.64 o 
   2   2  32      155.40      162.02     15.94 o 
   3   2  32       65.30       94.12     14.64 o 
   4   2  32       29.67       37.08     12.50 o 
   5   2  32      470.63      546.69     33.42 o 
  -5   3  32       43.20       37.07     15.61 o 
  -4   3  32        8.55       28.22     22.09 o 
  -3   3  32       69.23       85.78     14.72 o 
  -2   3  32       44.23       46.17     15.53 o 
  -1   3  32       80.07       83.56     12.80 o 
   0   3  32      144.32      128.53     14.94 o 
   1   3  32       96.74      131.87     15.38 o 
   2   3  32       67.56       72.58     12.58 o 
   3   3  32        2.36       -1.71     11.32 o 
   4   3  32        0.00       17.68     17.03 o 
  -2   4  32        8.13       22.79      9.89 o 
  -1   4  32        0.02       -0.65     10.21 o 
   0   4  32      305.39      351.00     24.22 o 
   1   4  32      582.31      555.58     55.47 o 
   2   4  32       95.93       70.51     16.52 o 
  -5   1  33       15.63        0.23     10.48 o 
  -4   1  33      142.03      149.46     15.63 o 
  -3   1  33      195.84      164.42     15.89 o 
  -2   1  33        0.31        1.78      8.49 o 
  -1   1  33       24.63       43.31     14.15 o 
   0   1  33        4.83        8.82     12.42 o 
   1   1  33      513.55      533.59     28.57 o 
   2   1  33      331.76      355.97     22.17 o 
   3   1  33        2.53       17.12      9.77 o 
   4   1  33      111.82      164.94     16.74 o 
   5   1  33       72.23      112.83     15.22 o 
  -5   2  33       29.27       24.41     14.43 o 
  -4   2  33        8.73       16.60     10.87 o 
  -3   2  33        0.01       10.74      9.95 o 
  -2   2  33       49.30       64.91     12.58 o 
  -1   2  33        1.65       -2.61      9.38 o 
   0   2  33        4.69       17.59      9.91 o 
   1   2  33      283.82      282.06     20.07 o 
   2   2  33       18.31       39.11     11.16 o 
   3   2  33       35.65       40.29     14.44 o 
   4   2  33       51.81       77.81     15.26 o 
  -3   3  33       49.34       60.31     12.09 o 
  -2   3  33       32.09       27.81     11.88 o 
  -1   3  33        0.08       11.52      9.51 o 
   0   3  33      130.42      145.51     15.74 o 
   1   3  33      274.73      305.25     20.85 o 
   2   3  33       47.46       50.66     12.09 o 
   3   3  33        4.95       -9.07     14.83 o 
  -5   0  34        5.89       21.02     18.54 o 
  -4   0  34      262.62      256.74     31.16 o 
  -3   0  34       99.31       84.37     18.97 o 
  -2   0  34       58.23       47.69     21.08 o 
  -1   0  34        0.54        7.50     26.27 o 
   0   0  34      852.35     1002.71     47.95 o 
   1   0  34      197.02      234.06     33.77 o 
   2   0  34       76.42       81.89     23.24 o 
   3   0  34       41.90       46.51     18.04 o 
   4   0  34       28.16       33.35     15.98 o 
  -4   1  34       43.97       24.80     11.40 o 
  -3   1  34        7.83       16.05     12.67 o 
  -2   1  34        0.07       -1.83      8.59 o 
  -1   1  34      352.38      386.52     23.01 o 
   0   1  34       69.39      103.56     15.41 o 
   1   1  34      607.34      638.10     27.12 o 
   2   1  34       53.56       49.85     11.68 o 
   3   1  34       29.48       28.88     11.16 o 
   4   1  34        0.03      -12.46      8.30 o 
  -4   2  34       95.07       96.79     15.64 o 
  -3   2  34       21.82       53.40     16.02 o 
  -2   2  34        0.05       15.34      9.88 o 
  -1   2  34      185.38      218.81     18.29 o 
   0   2  34        4.40       15.03     10.10 o 
   1   2  34       64.40       69.94     14.55 o 
   2   2  34      219.28      253.89     20.02 o 
   3   2  34        1.59        9.99     11.31 o 
  -2   3  34        1.87       15.22     10.19 o 
  -1   3  34       79.77       93.96     13.68 o 
   0   3  34      227.89      240.47     19.38 o 
   1   3  34        2.20        6.80      9.59 o 
  -3   1  35        3.92       -4.81     10.19 o 
  -2   1  35       72.97      116.44     22.78 o 
  -1   1  35       95.63      126.78     15.55 o 
   0   1  35      117.28      177.60     23.59 o 
   1   1  35      217.70      249.39     19.51 o 
   2   1  35       11.52        7.37     10.04 o 
   3   1  35       32.41       28.18     11.86 o 
  -2   2  35       26.48       26.01     11.18 o 
  -1   2  35      146.13      170.83     21.97 o 
   0   2  35      125.27      155.71     16.60 o 
   1   2  35       12.39       37.81     11.73 o 
  -2   0  36        7.63       46.18     17.26 o 
  -1   0  36        4.67       22.48     16.10 o 
   0   0  36      575.29      664.59     44.54 o 
   1   0  36        0.99        5.65     15.14 o 
  -1   1  36       28.65       40.30     12.38 o 
   0   1  36       19.51       55.71     12.92 o 
                                                 
